# Supplementary material for: Distinct cortical morphometric inverse divergence changes in Parkinson’s disease correlate with transcriptional expression patterns
Source: Neuroimage Clin. 2025 Nov 26;48:103916. doi: 10.1016/j.nicl.2025.103916 (PMC12720368; doi:10.1016/j.nicl.2025.103916)
Supplement: Supplementary Data 2 [file mmc2.xlsx]

## Sheet: Supplementary Table S1
Supplementary Table S1. Regions showing abnormal MNID strength in PD subtype1 and subtype 2
PD subtype 1					PD subtype 2
	ID	Region	t		ID	Region	t
	37	lh_lateraloccipital_part6	-4.08588		4	lh_caudalmiddlefrontal_part1	4.05602
	97	lh_precuneus_part7	-3.91372		8	lh_cuneus_part1	4.58094
	101	lh_rostralmiddlefrontal_part3	-5.18186		11	lh_fusiform_part1	4.52421
	106	lh_rostralmiddlefrontal_part8	-4.02012		32	lh_lateraloccipital_part1	4.16852
	109	lh_superiorfrontal_part1	-4.92062		39	lh_lateraloccipital_part8	3.89963
	111	lh_superiorfrontal_part3	-4.28982		40	lh_lateraloccipital_part9	4.52837
	144	lh_supramarginal_part6	-4.17036		46	lh_lingual_part2	4.31222
	152	lh_insula_part4	-3.88459		49	lh_lingual_part5	3.94581
	155	rh_caudalanteriorcingulate_part1	-4.37233		56	lh_middletemporal_part3	4.91839
	175	rh_inferiorparietal_part7	-4.05761		64	lh_parsopercularis_part1	4.1195
	193	rh_lateraloccipital_part8	-3.86951		71	lh_pericalcarine_part2	4.48333
	205	rh_medialorbitofrontal_part1	-4.12142		74	lh_postcentral_part3	4.41583
	207	rh_medialorbitofrontal_part3	-4.12671		76	lh_postcentral_part5	5.11805
	219	rh_parsopercularis_part1	-4.31619		94	lh_precuneus_part4	4.63106
	237	rh_posteriorcingulate_part1	-4.31437		107	lh_rostralmiddlefrontal_part9	4.0557
	251	rh_precuneus_part4	-4.3441		108	lh_rostralmiddlefrontal_part10	4.08524
	255	rh_rostralanteriorcingulate_part1	-7.02808		116	lh_superiorfrontal_part8	3.9494
	256	rh_rostralmiddlefrontal_part1	-4.35691		127	lh_superiorparietal_part6	4.28207
	259	rh_rostralmiddlefrontal_part4	-5.1342		164	rh_fusiform_part1	4.16494
	267	rh_superiorfrontal_part2	-6.17359		201	rh_lingual_part3	4.38515
	269	rh_superiorfrontal_part4	-5.57915		203	rh_lingual_part5	4.09262
	294	rh_superiortemporal_part6	-4.42479		204	rh_lingual_part6	4.55368
					211	rh_middletemporal_part4	4.10715
					216	rh_paracentral_part1	3.94321
					218	rh_paracentral_part3	4.69293
					226	rh_pericalcarine_part1	3.87251
					248	rh_precuneus_part1	4.99014
					277	rh_superiorfrontal_part12	4.63408

## Sheet: Supplementary Table S2
Supplementary Table S2. Results of PLS1 scores and case-control t-values in PD subtype 1 and subtype 2
PD subtype 1		PD subtype 2
PLS1 Score	Case-control t value	PLS1 Score	Case-control t value
-0.0323786	-3.20274	0.00780833	0.817504
0.0384327	-1.24803	0.0155334	2.29444
-0.0425871	-2.32612	-0.157985	-0.0371747
-0.0597878	-2.5896	-0.0164826	4.05602
-0.0922506	-3.36342	-0.0528752	1.91228
-0.0408173	-0.066072	-0.0256452	2.46817
-0.0742469	-3.61516	-0.0838212	1.57415
0.139716	-0.890662	0.131271	4.58094
0.174489	0.354223	0.166825	3.72812
-0.0496706	1.55874	-0.170409	2.37266
-0.0188624	-2.63177	-0.0267031	4.52421
-0.0731484	-2.74128	-0.12955	2.2385
0.0637648	-2.84615	0.0708822	1.89474
-0.0485622	-1.40327	-0.0703543	2.46915
0.0650791	-2.36119	0.0268796	2.30919
-0.0574385	-1.57271	0.0073333	1.89411
-0.125508	-2.87159	0.0411492	2.05458
-0.0616366	-1.88453	-0.041487	0.719764
0.0323804	-1.12981	0.0525664	2.57431
-0.0637977	-3.42353	0.108477	3.84858
-0.0119267	-1.93145	0.00630448	2.44525
-0.0041315	-2.69013	0.0204244	2.45563
-0.0105452	-3.81163	-0.0395523	2.71223
-0.0474521	-0.968628	-0.0908348	1.7681
0.0159558	-2.06742	-0.00016882	1.81415
-0.0677792	-1.87539	-0.0756405	2.92505
-0.01615	-2.64534	-0.0227417	0.702424
-0.0512818	-2.43117	-0.0565993	3.01445
-0.059003	-2.02555	-0.0449426	1.79497
0.0412546	-0.324228	-0.0166039	2.09216
0.0277734	-3.35805	0.0151346	1.60225
0.0834467	-1.87183	0.0987173	4.16852
0.106576	-3.6214	0.190937	2.5813
0.127157	-2.21805	0.137665	1.26987
0.0721164	-2.30297	0.0350845	2.17948
0.162612	-1.14271	0.196353	2.5713
0.0515393	-4.08588	0.0917587	2.30019
0.19686	-1.32387	0.171664	2.55975
0.136561	-0.860755	0.222608	3.89963
0.203626	-0.949184	0.213652	4.52837
-0.0536979	-1.57516	-0.0298839	2.97281
-0.107208	-1.67843	-0.0876127	3.52332
-0.0725167	-3.20978	-0.0362473	2.47356
-0.0842058	-1.43175	-0.0528177	3.6099
0.105589	-2.66228	0.104041	2.62878
0.167593	1.77587	0.213065	4.31222
0.0443435	-3.11299	0.0550473	3.28501
0.192373	1.12973	0.197181	3.80121
0.14017	-2.42124	0.171673	3.94581
0.21301	-1.53201	0.157117	3.13023
-0.085293	-2.64135	-0.129296	3.30219
-0.0898501	-3.82735	-0.0546832	0.968182
-0.101553	-3.333	-0.0828488	2.00613
-0.042546	0.429034	-0.0800278	3.72638
0.0156172	-3.32348	0.00577051	1.72482
-0.0350932	0.782719	-0.0695576	4.91839
-0.0271328	-2.49181	-0.0259415	2.09694
-0.0747033	-2.45396	-0.0566697	3.11939
-0.0243978	-1.85023	-0.0913651	3.10861
-0.0379042	-1.46549	-0.0317862	0.887097
0.164716	0.114465	0.0659005	3.35237
-0.0343737	-2.77735	-0.0365877	0.968308
0.00722027	-2.19587	0.00136518	2.95231
-0.0690071	-0.88577	0.0109672	4.1195
-0.108781	-2.81964	-0.114763	-0.483045
0.000289193	-3.08691	-0.0348405	1.37509
-0.0259589	-2.8324	-0.0226914	2.48554
0.0114221	-1.93219	0.0152324	3.29453
0.0158147	-1.07982	0.00211895	3.0983
0.273679	2.06771	0.144258	3.61923
0.159151	0.776687	0.19336	4.48333
0.101569	0.373189	0.102519	3.69617
-0.0544076	-2.77348	-0.0350354	2.18375
0.052504	-0.0615246	0.0572517	4.41583
0.0731245	-2.42624	0.0817341	3.48729
0.0689945	-0.775335	0.0565516	5.11805
0.0340909	-1.39659	0.0428125	1.93777
0.0979987	-0.821848	0.0984093	2.60373
-0.00656116	-1.72588	0.0520605	1.66708
0.00142228	-2.55156	-0.0527408	3.01418
-0.0449365	-3.62947	-0.0870129	-0.44114
0.0588248	-2.80878	0.0197043	1.3371
-0.0813471	-2.17769	-0.0605041	1.28819
0.0205634	-2.75575	0.0116771	0.892079
-0.0398111	-3.44609	-0.0596476	1.47465
0.0186923	-3.37906	-0.0207093	1.48895
0.0181838	-2.29588	0.0301431	1.33459
0.00583185	-2.56185	0.0162705	3.6057
0.0240481	-2.72833	-0.00914876	1.58377
0.0201297	-2.19507	-0.00206327	2.57188
0.0144907	-0.650146	0.0512168	2.93879
-0.0130346	-0.147882	0.00338307	3.4592
0.0422516	-2.59499	0.0457982	2.04256
0.0170559	-0.395016	0.0104047	4.63106
-0.0358498	-3.02741	0.0169911	3.05951
0.100708	-1.38045	0.0215858	2.38977
-0.0787008	-3.91372	0.011744	2.40635
-0.0615837	-3.4941	-0.145098	0.125384
-0.0125649	-0.888619	-0.0250488	2.94549
-0.0595915	-2.60957	-0.0275398	1.29258
-0.0701431	-5.18186	-0.0273599	3.78202
-0.040066	-2.63254	-0.0364974	2.19295
-0.0142002	-2.29047	0.00573689	3.20395
-0.0333481	-2.60915	-0.00946665	1.90049
-0.0558106	-3.46601	-0.0386097	3.26279
-0.102784	-4.02012	-0.00112608	0.409684
0.00118148	-1.43578	-0.0328246	4.0557
-0.088857	-0.86125	-0.00592436	4.08524
-0.0789984	-4.92062	-0.0375376	0.934884
-3.79816e-05	-1.56307	-0.0474068	2.07982
-0.189401	-4.28982	-0.0901564	1.58569
-0.0569209	-2.75809	-0.0448896	1.2801
-0.0213605	-2.7896	-0.0447208	2.95875
-0.0656919	-2.8282	-0.0842573	-0.0750762
-0.00998863	-2.40023	-0.101486	3.51803
-0.0586047	-0.686014	-0.064292	3.9494
-0.123275	-2.1107	-0.0388272	3.06229
-0.0951205	-1.07113	-0.0651786	2.30346
-0.0475653	-2.5543	-0.0556423	1.7771
-0.11519	-1.88691	-0.0488402	2.67584
-0.0571512	-1.23579	-0.0417061	2.64604
-0.0257438	-1.26412	-0.000910389	2.88531
0.129057	-1.29096	0.0567631	3.04115
-0.075219	-0.828057	0.048927	2.28872
0.0247842	0.278865	-0.00110866	2.19019
0.0246217	-2.258	0.0626922	0.415783
0.0386256	-1.23262	0.0895104	4.28207
0.0198844	-0.31916	0.0283245	2.81513
0.133673	-0.384759	0.0693	1.94415
0.0352535	-0.818037	-0.0267567	1.48329
-0.0171998	-0.0208439	0.0541247	3.49978
0.133224	-3.08664	0.024191	0.39136
-0.0825557	1.72118	-0.140258	2.2018
0.0397138	-1.63061	0.0175463	1.56082
-0.0677112	1.12031	-0.0841592	3.06921
-0.00331298	-2.1887	-0.00458357	2.34455
0.00914711	-2.63958	0.00550733	1.68372
-0.0778593	-1.47433	-0.071737	3.78738
-0.0279251	-1.47796	-0.0303055	0.580282
0.118075	-2.32602	0.0811129	1.0655
-0.0730149	-2.3651	-0.0785106	1.12855
0.0414934	-3.11966	-0.00981981	1.66953
-0.012978	-2.74807	-0.023307	3.45119
-0.0501685	-4.17036	-0.0284726	0.546378
-0.0252361	-3.54593	-0.0172773	1.15625
0.0255236	-2.61669	-0.0598533	0.756912
-0.0894796	-0.78625	-0.136053	2.16669
0.0217176	-2.38475	0.0394599	2.22664
-0.0106343	-2.65037	0.0102944	1.16834
-0.000841332	-1.12255	-0.123944	0.722016
-0.127472	-1.20285	-0.115038	1.96566
-0.0533479	-3.88459	-0.136463	1.32875

## Sheet: Supplementary Table S3
Supplementary Table S3. Gene list of PLS1+ and PLS- genes in PD subtype 1 and PD subtype 2
PD subtype 1				PD subtype 2
Gene Symbol	PLS1 weight_Zscore			Gene Symbol	PLSweight_Zscore	Group
NAA16	6.16963	1.63655e-06		NCOA3	8.92421	0
RASSF4	5.89189	4.97344e-06		RORA	7.71583	3.41293e-11
ZNF37BP	5.7686	7.80876e-06		GPR161	7.54322	7.94423e-11
EPB41L1	5.4901	1.90276e-05		ST3GAL6	7.48222	1.02099e-10
EYA4	5.41938	2.59679e-05		SLC16A7	7.42576	1.34826e-10
C5orf24	5.36661	3.38936e-05		TRPC3	7.3829	1.73043e-10
MCM3AP-AS1	5.35203	3.57757e-05		HS3ST1	7.36302	1.81565e-10
PI4K2A	5.29365	4.16473e-05		SYCP2	7.33949	1.97222e-10
RORA	5.27714	4.22676e-05		FNDC5	7.20748	4.04977e-10
CTSC	5.26182	4.24184e-05		RSPO2	7.17004	4.88368e-10
SLC4A9	5.19275	5.74197e-05		DIS3L2	7.11696	6.63319e-10
MIS18BP1	5.1733	5.79108e-05		GLCCI1	7.03246	1.13284e-09
BTN2A2	5.16185	5.79108e-05		RPGR	6.99737	1.28725e-09
ZNF385A	5.08677	7.29865e-05		LAG3	6.9734	1.38167e-09
NCOA3	5.02785	8.56684e-05		EEPD1	6.87198	2.47432e-09
CUX1	5.0268	8.56684e-05		IFNLR1	6.8621	2.58692e-09
TXLNG	5.01099	9.00468e-05		LRRC49	6.84321	2.88199e-09
RPGR	4.93235	0.000125737		ZADH2	6.82038	3.01973e-09
ZNF491	4.87685	0.000156013		KCNAB3	6.80431	3.30635e-09
LRRC49	4.80639	0.000193723		MOGAT1	6.76133	4.1908e-09
HNRNPA1L2	4.7946	0.000201006		SYNE4	6.68128	6.61165e-09
RAB11FIP2	4.79421	0.000201006		CEP152	6.66594	6.85103e-09
PECR	4.78517	0.000203901		TUBD1	6.60066	9.27277e-09
JAK2	4.78512	0.000203901		FAM110A	6.59693	9.37353e-09
SECISBP2	4.77939	0.000208205		MKNK2	6.5526	1.21075e-08
ST3GAL6	4.74184	0.000234785		SECISBP2	6.5457	1.25086e-08
CTTNBP2	4.73702	0.000238736		UBE2QL1	6.53928	1.28832e-08
PPP1R16B	4.73246	0.000240778		POU6F2	6.5204	1.40517e-08
TRANK1	4.71382	0.00025677		DCBLD2	6.51799	1.40983e-08
KRTCAP3	4.6957	0.000277244		DMKN	6.51186	1.45024e-08
GIGYF1	4.69169	0.000277244		TGM1	6.50393	1.48661e-08
VAV3	4.67946	0.000287497		SPTSSB	6.49951	1.49128e-08
TIAM1	4.67865	0.000287497		EXTL2	6.49856	1.49128e-08
CAPN15	4.6146	0.000362128		DPY19L2P1	6.47625	1.67021e-08
IDE	4.61174	0.000365012		ENTPD4	6.4491	1.9542e-08
TRMT2B	4.59407	0.000386052		MIR124-2HG	6.33779	3.79515e-08
MXI1	4.58402	0.000401697		FASTKD1	6.30335	4.69389e-08
POU3F2	4.57587	0.000414132		LYSMD4	6.25487	5.75824e-08
NRG2	4.567	0.000421933		CTSC	6.25023	5.87745e-08
KIAA1109	4.56619	0.000421933		OSBPL5	6.23316	6.37966e-08
SMCHD1	4.55865	0.000428049		IDE	6.23148	6.3916e-08
IP6K2	4.54552	0.000446139		CTNNAL1	6.22045	6.73807e-08
SYCP2	4.54368	0.000447723		MAGI2-AS3	6.21523	6.78896e-08
CREBZF	4.53532	0.000461034		MIR29B2CHG	6.19335	7.67198e-08
RAPGEF6	4.52223	0.000480654		STARD5	6.15554	8.86024e-08
ZNF638	4.51851	0.000486731		LINC01637	6.14318	9.3039e-08
HERC3	4.51131	0.000498564		INTS8	6.13195	9.83293e-08
RSPO2	4.49998	0.000513173		CCDC177	6.12842	9.98119e-08
CENPJ	4.49362	0.000523686		ZNF385B	6.12408	1.00403e-07
RBAK	4.47083	0.000563548		GPCPD1	6.1171	1.0366e-07
FAM214A	4.46996	0.000563548		THAP10	6.11676	1.0366e-07
TUBE1	4.46325	0.000568391		EMX1	6.09415	1.16199e-07
CARD9	4.45805	0.00057528		ZMAT4	6.09129	1.17497e-07
CCDC144CP	4.45595	0.000576877		BRINP1	6.08446	1.20332e-07
LCA5	4.45192	0.000583456		PRO1804	6.07609	1.2419e-07
ZNF510	4.43488	0.000610281		ZBTB1	6.05524	1.38709e-07
PIP5KL1	4.43484	0.000610281		SLITRK3	6.04517	1.46731e-07
ZNF718	4.43253	0.000614261		NKX6-3	6.04157	1.49104e-07
PRDM11	4.41142	0.00065788		LPCAT4	6.02717	1.60454e-07
DDX11	4.40735	0.000661147		C6orf47	6.01378	1.72494e-07
SCAF11	4.40262	0.00066603		LOC100506124	6.01303	1.72494e-07
OR7E47P	4.40154	0.000666714		TMEM132E	5.99847	1.86355e-07
AFF1	4.39642	0.000677257		CCDC58	5.99152	1.92277e-07
CLEC16A	4.38817	0.000700675		TTC39C	5.98559	1.9824e-07
PLK5	4.3712	0.000745723		CADPS2	5.96409	2.18479e-07
HERC2P2	4.36948	0.000748733		EIF2A	5.93161	2.59058e-07
FASTKD1	4.35298	0.000792152		TTC21B	5.92761	2.63984e-07
ARID3B	4.34938	0.000799229		SGIP1	5.91641	2.7801e-07
MTFR1	4.33597	0.0008282		FGF18	5.89808	3.07402e-07
ACSL6	4.32873	0.000849349		INTS4P1	5.89315	3.15038e-07
ITFG2	4.31179	0.000900079		BBS7	5.87255	3.45769e-07
FAM13B	4.30996	0.000900079		C4orf33	5.86108	3.64881e-07
DUS1L	4.30478	0.000916747		OSBP2	5.8389	4.08634e-07
C9orf3	4.30373	0.000917885		SPTB	5.83635	4.12873e-07
CEP97	4.30221	0.00092101		SLC25A37	5.82754	4.31014e-07
KCTD3	4.29802	0.000932097		PDP1	5.81117	4.70735e-07
ZNF354C	4.28426	0.00097812		ZNF165	5.80562	4.81912e-07
USP3	4.28041	0.000988473		LCA5	5.79947	4.93703e-07
GOLGA4	4.27484	0.00100657		XKR6	5.79917	4.93703e-07
ZNF407	4.2728	0.00100657		JDP2	5.79351	5.08228e-07
ELMOD1	4.27188	0.00100657		VIPR2	5.79188	5.10779e-07
LOC283788	4.26389	0.00103981		NAALAD2	5.78791	5.18132e-07
KRT8	4.25539	0.00107657		TMEM127	5.77851	5.45395e-07
BRINP2	4.25225	0.00108816		IL1RAP	5.77746	5.46275e-07
LAMA4	4.24058	0.00113831		RGS6	5.75806	6.01805e-07
PRSS56	4.23601	0.00114563		ASB13	5.75448	6.11943e-07
VCX	4.2356	0.00114563		ZBTB21	5.69437	8.20129e-07
RALGAPA2	4.23388	0.00115073		SLC4A9	5.69241	8.26125e-07
KRT3	4.22581	0.00117027		RCC2	5.66581	9.37418e-07
DTWD2	4.22198	0.00117923		ZSWIM4	5.65758	9.75512e-07
SLC25A37	4.21323	0.00121814		SEMA6D	5.64404	1.02213e-06
ZNF502	4.21256	0.00121814		GPAT3	5.62974	1.09602e-06
MGARP	4.20769	0.001237		ANK1	5.62934	1.09602e-06
ZNF714	4.2015	0.00126601		TRIM52	5.61471	1.18368e-06
SLC2A8	4.1906	0.00130597		PRMT7	5.59912	1.27081e-06
TDRD6	4.18769	0.00131882		KALRN	5.58796	1.32857e-06
LOC401357	4.17548	0.00136306		SCN1A	5.58752	1.32857e-06
LINC-PINT	4.16919	0.00138521		RNF165	5.57892	1.38065e-06
CACNA1A	4.16753	0.00139105		HECW1	5.56879	1.45801e-06
MAP3K3	4.16346	0.00140796		KLF9	5.56516	1.47798e-06
PTPRD	4.15612	0.00144566		ICA1	5.54948	1.58814e-06
CHD2	4.13881	0.00153716		LINC00599	5.53877	1.65893e-06
ST3GAL6-AS1	4.13383	0.0015621		KDM7A	5.53162	1.7102e-06
PRAC1	4.127	0.00159578		NAA16	5.52799	1.73397e-06
ANKRD20A12P	4.1263	0.00159624		RMND5A	5.52614	1.74641e-06
CEP57	4.1243	0.0016057		FRAT1	5.52488	1.75297e-06
CNTLN	4.12015	0.0016304		PDIA5	5.51587	1.8327e-06
ABTB2	4.11942	0.00163109		CNST	5.50849	1.89207e-06
PSMD6	4.11677	0.00164544		DNAJC5G	5.49693	1.99363e-06
ABCD2	4.11477	0.00165517		LOC643406	5.49403	2.01336e-06
TRIP4	4.11138	0.00166553		HIST1H1D	5.48526	2.09778e-06
EIF2A	4.11022	0.00166553		FGF13	5.48154	2.12605e-06
TRPC3	4.10773	0.00166553		AMMECR1	5.46623	2.3031e-06
LINC02018	4.10688	0.00166722		ABCA6	5.46052	2.36324e-06
FAM133B	4.10077	0.00170278		TIAM1	5.45691	2.40412e-06
ARL13B	4.07611	0.00183074		P3H3	5.44805	2.49535e-06
BCO2	4.07435	0.00183996		TMEM86B	5.44686	2.50425e-06
IL17RE	4.07054	0.00186554		TIFA	5.44176	2.54763e-06
RRM2B	4.06628	0.0018856		FBXO32	5.43202	2.67983e-06
PCNT	4.05306	0.00195587		CEP95	5.42969	2.70459e-06
OPRL1	4.05208	0.00195925		PHYH	5.42742	2.72463e-06
SLFN5	4.04294	0.00201007		LIN9	5.38879	3.29984e-06
AKT1S1	4.03944	0.00203273		VPS36	5.38426	3.34428e-06
CDKN2C	4.03493	0.00205225		KDF1	5.37677	3.46588e-06
NBPF3	4.03303	0.00206093		C5orf24	5.36411	3.68576e-06
AMD1	4.03225	0.00206093		VCX2	5.36263	3.69468e-06
FKBP5	4.02598	0.00210157		RASSF4	5.35973	3.74374e-06
DPT	4.02006	0.00212493		GTF3C3	5.35782	3.77268e-06
LOC100506476	4.01866	0.00213156		EPB41	5.33909	4.12469e-06
KIAA1841	4.01776	0.00213156		SGK494	5.33377	4.23562e-06
EHMT1	4.0175	0.00213156		SMCO4	5.31503	4.66505e-06
VCX2	4.01713	0.00213156		CACNB4	5.31468	4.66505e-06
LINC00476	4.01318	0.00215266		RET	5.30782	4.81708e-06
ZNF496	3.99594	0.00226854		NOXO1	5.29936	5.01775e-06
FAM133CP	3.9933	0.0022888		ZBED5	5.29697	5.07002e-06
DCAF13P3	3.99065	0.00230413		GRIN2A	5.29574	5.09006e-06
ZNF717	3.98576	0.00233313		USP13	5.28306	5.41095e-06
NAALAD2	3.98059	0.00236683		TRIM7	5.28014	5.46303e-06
NUTM2B-AS1	3.97874	0.00237962		SLC44A5	5.27932	5.46303e-06
ITPRIPL1	3.97617	0.00239537		ERICH5	5.27105	5.68438e-06
LRRC4	3.9755	0.00239659		MC1R	5.26286	5.912e-06
PLAU	3.97501	0.00239659		MPZL3	5.25976	5.99653e-06
ISL1	3.9745	0.00239659		URM1	5.24491	6.46575e-06
DPY19L2P2	3.9633	0.00246367		ATXN7L2	5.24106	6.56723e-06
THG1L	3.96273	0.00246429		PHAX	5.22695	7.0331e-06
GIN1	3.95743	0.00250442		RNLS	5.2224	7.17061e-06
LOC220729	3.95635	0.00250442		DEFB131A	5.21401	7.42661e-06
ZCCHC8	3.95458	0.0025177		PIK3CA	5.21225	7.47725e-06
TBR1	3.9493	0.00255779		PI4K2A	5.19629	8.103e-06
ATP10D	3.94874	0.00255838		PECR	5.19308	8.18536e-06
KRTAP9-4	3.94645	0.00257756		FAM217B	5.19178	8.22189e-06
ITPKC	3.94545	0.00258297		KCNC3	5.1758	8.84622e-06
SKA2	3.94259	0.00260495		SIAH2	5.17255	8.9788e-06
TPSG1	3.94052	0.00260958		MORC2-AS1	5.1591	9.60075e-06
CCDC58	3.93965	0.00261373		CORO6	5.1537	9.85682e-06
SOGA3	3.93596	0.00263806		LAMA3	5.15155	9.94618e-06
LOC101927550	3.92456	0.00271776		KCNH4	5.14709	1.00862e-05
MROH6	3.92358	0.00271776		RORB	5.14023	1.04073e-05
RWDD1	3.9212	0.00273807		TBR1	5.13343	1.06901e-05
LOC643406	3.91888	0.00275352		CENPJ	5.13004	1.0853e-05
ZFP37	3.91719	0.00276212		POMC	5.12462	1.10691e-05
SETD7	3.91152	0.0028055		FGF9	5.11627	1.14889e-05
SRSF11	3.90911	0.00282163		COL5A1	5.11015	1.17565e-05
NEXN	3.90872	0.00282163		MIR9-3HG	5.08741	1.31033e-05
HSPBAP1	3.90478	0.00285696		ZNF502	5.08231	1.34291e-05
UBE2O	3.89905	0.00288629		HTR1F	5.08015	1.35208e-05
RELT	3.891	0.00296102		KCNT1	5.06321	1.46125e-05
ARHGEF18	3.88917	0.00297216		SERTAD4	5.04568	1.59094e-05
BTBD3	3.88295	0.00303212		REEP6	5.04071	1.62185e-05
DCAF8L2	3.88206	0.00303498		MBP	5.03391	1.66193e-05
GOLGA2P5	3.88107	0.00303852		GPLD1	5.02927	1.69744e-05
MEF2A	3.88023	0.00304331		FAM49B	5.01803	1.79338e-05
C8orf59	3.8781	0.00305302		CREBZF	5.01023	1.8595e-05
ANKRD26	3.87129	0.00312099		LRCH1	5.00757	1.87735e-05
RP9	3.86481	0.0031769		INTS9	5.00755	1.87735e-05
ARMCX4	3.86101	0.00322087		IER5	5.00465	1.89744e-05
DDX55	3.85807	0.00324807		ZCCHC8	5.0017	1.91438e-05
MRPS5	3.85321	0.00330121		HNRNPA1L2	4.99937	1.92523e-05
FAM208B	3.85042	0.00331193		RASD2	4.99413	1.96973e-05
TBC1D16	3.85029	0.00331193		TSHZ1	4.98589	2.04258e-05
IL7R	3.85021	0.00331193		LINC01102	4.98439	2.04979e-05
DIS3L2	3.84808	0.00333484		CIT	4.9798	2.08761e-05
UTP14A	3.84018	0.00343168		DCAF13P3	4.97963	2.08761e-05
DNAJC25	3.83902	0.00344178		MAP3K13	4.97852	2.09518e-05
RBM14	3.83832	0.00344537		JARID2	4.9781	2.09542e-05
LINC00367	3.83752	0.00344537		TRERF1	4.9715	2.159e-05
CHD1	3.83518	0.00345289		GLS2	4.96208	2.24305e-05
TYW1B	3.83356	0.00346964		DHX35	4.96009	2.26155e-05
LAG3	3.82895	0.00350448		ST3GAL6-AS1	4.95705	2.28781e-05
ZNF595	3.82341	0.00356549		DCP1A	4.95147	2.34485e-05
ARHGEF10L	3.82143	0.00358628		UCP3	4.94085	2.46124e-05
METTL15	3.81703	0.00362134		ETV6	4.9264	2.61842e-05
FSTL1	3.80529	0.0037668		FBLN7	4.91994	2.69557e-05
AASDH	3.80519	0.0037668		ATP2B2	4.91064	2.81538e-05
PLCXD2	3.80123	0.00380379		ANKRD29	4.9047	2.89626e-05
C1orf162	3.79532	0.00384797		ERP44	4.89391	3.0367e-05
DENND4C	3.79531	0.00384797		DSCC1	4.8864	3.12681e-05
ZZEF1	3.78673	0.00395675		CCDC136	4.88614	3.12681e-05
PTPN2	3.78582	0.00396471		SLC25A36	4.88508	3.12732e-05
HRC	3.78202	0.00400245		BRSK2	4.88453	3.12845e-05
SYNE4	3.77617	0.00407426		NR1D2	4.87457	3.28101e-05
TANGO2	3.77533	0.00407737		CCNB1IP1	4.87438	3.28101e-05
TAS2R14	3.77264	0.00411221		RANBP17	4.86541	3.38785e-05
PCTP	3.77135	0.00412682		NSMAF	4.86301	3.41626e-05
DSCC1	3.76875	0.00416314		GSDMB	4.86234	3.42136e-05
TRAK2	3.76809	0.00416752		CMYA5	4.86129	3.43305e-05
RAX2	3.76628	0.00419102		SDR16C5	4.86049	3.44051e-05
VWDE	3.76058	0.00425294		C1RL	4.85837	3.47101e-05
NFKBIZ	3.76049	0.00425294		BCL3	4.85749	3.47993e-05
ESM1	3.76014	0.00425294		KNG1	4.85693	3.48274e-05
USP8	3.75511	0.00430018		DDX11	4.85174	3.55571e-05
HPS1	3.75491	0.00430018		PLEKHH3	4.84893	3.5998e-05
PLAGL2	3.75424	0.00430018		SLC38A2	4.84839	3.6029e-05
CCT6A	3.74715	0.00441652		MIS18BP1	4.84721	3.61757e-05
CTNNAL1	3.74541	0.0044332		BICRAL	4.83862	3.7636e-05
OSBPL9	3.7439	0.004453		SPAG4	4.8378	3.77233e-05
PCDHGB4	3.74184	0.00448256		CLEC16A	4.83358	3.84605e-05
CNTRL	3.73141	0.00459307		PLCB4	4.83244	3.86107e-05
FRAT1	3.73086	0.00459596		CASP8AP2	4.82836	3.92656e-05
LOC643387	3.72955	0.00459866		FAM214A	4.82178	4.03306e-05
HDAC4	3.72035	0.00473324		STPG1	4.8201	4.05576e-05
BBS7	3.71981	0.00473609		STS	4.81635	4.11779e-05
RNF144A	3.71754	0.00476443		TAF3	4.80978	4.24785e-05
NFATC2IP	3.71564	0.00479309		ATG16L1	4.8073	4.29321e-05
DIDO1	3.71057	0.0048754		DCUN1D2	4.80651	4.30239e-05
ATP2B3	3.70854	0.00489958		CCR10	4.80352	4.35939e-05
GAS2	3.70817	0.00489958		THSD4	4.79842	4.4559e-05
NPPB	3.7051	0.004915		CLMP	4.79614	4.49078e-05
MKNK2	3.70171	0.00495454		TAS2R14	4.7927	4.5444e-05
TMEM132E	3.70157	0.00495454		TMEM145	4.79181	4.55648e-05
SEH1L	-3.7008	0.0049623		SEMA7A	4.78865	4.60437e-05
LGI4	-3.70335	0.00493441		KCNC4	4.77967	4.78145e-05
FOXRED2	-3.70405	0.00492821		MATN4	4.77901	4.78886e-05
F12	-3.70512	0.004915		GGA2	4.77671	4.83537e-05
WDR86	-3.70517	0.004915		ANKRD34C	4.77467	4.87624e-05
YWHAB	-3.70625	0.00491485		YTHDC1	4.77124	4.94293e-05
RNF175	-3.70634	0.00491485		FAM120C	4.76352	5.10436e-05
DDA1	-3.70714	0.00491233		FSTL1	4.76338	5.10436e-05
VAT1	-3.70902	0.00489802		ADD1	4.76242	5.11538e-05
TRMT112	-3.71316	0.00483297		CPLX2	4.76083	5.14276e-05
CAMK1G	-3.71894	0.00474525		TRANK1	4.75829	5.19013e-05
LINC00484	-3.72136	0.00472157		PRRT3	4.75509	5.25518e-05
SLC26A11	-3.72226	0.00471186		BRINP2	4.75006	5.36022e-05
SND1	-3.72274	0.00471013		ZNF718	4.749	5.37353e-05
MPP6	-3.72391	0.00469552		VCX	4.74888	5.37353e-05
NPY5R	-3.72996	0.00459823		CHGA	4.7435	5.49989e-05
CCDC110	-3.73009	0.00459823		ARMCX4	4.74228	5.51471e-05
HTR7P1	-3.73212	0.0045872		SERTAD4-AS1	4.74135	5.52592e-05
ZNF350	-3.73316	0.00457538		GAS2	4.74065	5.53136e-05
ACOT8	-3.73424	0.00456279		GAS6	4.73732	5.61376e-05
KCNMB2	-3.73608	0.00453666		DTWD2	4.73412	5.6843e-05
APMAP	-3.73731	0.00452154		LRRC4	4.73208	5.72276e-05
DPYSL3	-3.73797	0.00451676		HYLS1	4.72989	5.7753e-05
TUNAR	-3.73889	0.00450725		BHLHE40	4.72859	5.79318e-05
MEIS3	-3.73993	0.00449574		PRDM11	4.72214	5.97031e-05
ARF3	-3.74077	0.00448764		GALR1	4.71617	6.10825e-05
PQLC1	-3.74136	0.00448416		L2HGDH	4.71577	6.11038e-05
NUDT18	-3.74608	0.00442846		C19orf25	4.71462	6.13495e-05
NAV3	-3.75439	0.00430018		DPY19L2	4.71362	6.15505e-05
SH3GLB2	-3.75468	0.00430018		ARHGAP32	4.71061	6.22667e-05
TBC1D24	-3.755	0.00430018		GPR61	4.71004	6.23151e-05
ANKRD6	-3.75569	0.00430018		CDH7	4.69138	6.74364e-05
SPATC1L	-3.7598	0.00425294		INSM2	4.68379	6.95413e-05
CCK	-3.76284	0.00422858		NR3C1	4.68159	7.00694e-05
C5orf49	-3.76291	0.00422858		MTBP	4.67748	7.10264e-05
LOC101060391	-3.76404	0.00422197		TAS2R10	4.67738	7.10264e-05
NAGK	-3.77516	0.00407737		MFSD9	4.67738	7.10264e-05
TRABD2A	-3.77805	0.00405018		KRIT1	4.6772	7.10264e-05
CISD3	-3.78063	0.00401505		KLHL20	4.6765	7.11583e-05
KLK7	-3.78182	0.00400245		RCN3	4.67607	7.11973e-05
MKL2	-3.78437	0.00397482		ZNF692	4.67329	7.20568e-05
ETFB	-3.78503	0.00397083		ADAMTS13	4.67266	7.21651e-05
DDAH1	-3.78979	0.00391496		CDK13	4.67142	7.2491e-05
C16orf58	-3.78996	0.00391496		MTCL1	4.67038	7.27466e-05
TMEM130	-3.79338	0.00387151		LRRK2	4.66794	7.3502e-05
AP3B2	-3.79561	0.00384797		SLC45A1	4.66441	7.46104e-05
MON1A	-3.79567	0.00384797		TBCE	4.66422	7.46104e-05
CYP26A1	-3.79613	0.00384797		METTL24	4.65973	7.5937e-05
PSMC3	-3.7971	0.00384797		MAP2K6	4.65805	7.62946e-05
RARA-AS1	-3.79964	0.00381961		CCDC186	4.65262	7.77386e-05
MED8	-3.80109	0.00380379		GIGYF1	4.64823	7.91705e-05
RTL8A	-3.80275	0.00379108		NECAB3	4.64697	7.95365e-05
LRRC73	-3.80414	0.00377638		PLXNA4	4.64399	8.05711e-05
NTSR1	-3.80624	0.00376359		AKT1S1	4.64099	8.14664e-05
KCNB2	-3.81312	0.00366652		JADE1	4.64077	8.14664e-05
LRRN2	-3.81392	0.00366101		TTC39B	4.63941	8.17605e-05
WDR66	-3.81796	0.00361398		LOC100294145	4.63435	8.35336e-05
VWCE	-3.81898	0.00360514		NT5M	4.63149	8.44471e-05
NAA10	-3.8207	0.00358628		NR2C1	4.631	8.45207e-05
TBCB	-3.82081	0.00358628		FLYWCH2	4.63028	8.46868e-05
DYRK3	-3.82392	0.00356431		OSBPL6	4.62853	8.51537e-05
RPL27	-3.82631	0.00353612		PCP4L1	4.6246	8.64309e-05
STK17A	-3.82987	0.00349752		RUNDC3B	4.62453	8.64309e-05
TYRO3	-3.83023	0.00349752		HSF4	4.62252	8.71024e-05
FDPSP2	-3.83232	0.0034749		SLC5A4	4.62187	8.7163e-05
PIK3CD	-3.83264	0.0034749		VSTM2A	4.62039	8.75298e-05
CCT7	-3.83587	0.00344926		FMN2	4.61726	8.86011e-05
RPL31P11	-3.83616	0.00344926		TMEM223	4.61643	8.88265e-05
CDC27	-3.83702	0.00344537		MGARP	4.61399	8.93539e-05
RABIF	-3.83719	0.00344537		DLGAP1-AS4	4.60871	9.15195e-05
CGREF1	-3.84489	0.00337246		HR	4.60609	9.25486e-05
GALNT17	-3.85093	0.00331193		NIPAL2	4.60457	9.30917e-05
RPH3AL	-3.85191	0.00331193		SRSF11	4.59799	9.56654e-05
OCA2	-3.85572	0.00327339		SCLT1	4.59414	9.71719e-05
CENPF	-3.85934	0.00323699		FAM20A	4.59356	9.71949e-05
TM7SF2	-3.86487	0.0031769		FRAT2	4.58879	9.88478e-05
PPP1CA	-3.87004	0.00312099		RNF113A	4.57976	0.000102486
CBFA2T3	-3.87014	0.00312099		KMT2E	4.56543	0.000109061
PPIAL4G	-3.87081	0.00312099		DYNC2H1	4.56345	0.000109855
ARHGAP20	-3.87099	0.00312099		RAB11FIP2	4.56028	0.000111215
SYN1	-3.87105	0.00312099		NGLY1	4.55915	0.000111658
S100A6	-3.87828	0.00305302		CDC42EP3	4.55514	0.000113178
C16orf95	-3.87865	0.00305302		MAP2K3	4.5528	0.000114287
PYCR3	-3.88181	0.00303498		HIST1H1A	4.5501	0.000115605
UHMK1	-3.88563	0.00300441		KIF2C	4.54935	0.000115857
LOC105372480	-3.88807	0.00298009		RHBDL3	4.54445	0.00011814
EMC3	-3.8896	0.00297216		ZFYVE28	4.54165	0.000119514
NRCAM	-3.89221	0.00295191		GSAP	4.53814	0.000121189
MANEAL	-3.89581	0.00291397		DSCAM	4.53206	0.000124557
NKD2	-3.89781	0.00289551		IFFO1	4.52824	0.000126314
MRPL37	-3.89913	0.00288629		UBE2D1	4.52784	0.000126381
RHEBL1	-3.90103	0.00287375		NDUFS1	4.52572	0.000127487
FAM102B	-3.9017	0.00287133		CCDC184	4.52139	0.000129855
RBM8A	-3.90303	0.00286106		RALGAPB	4.52125	0.000129855
LKAAEAR1	-3.90321	0.00286106		CPNE9	4.51565	0.000132795
LSM4	-3.90423	0.00285794		ARID2	4.51502	0.000132889
BRWD1	-3.90807	0.00282384		OTUD6B-AS1	4.51451	0.000132889
CCNL2	-3.91086	0.00280775		CCNO	4.51252	0.000133516
RGMB	-3.91339	0.00278936		ATP4A	4.50439	0.000137393
CALM3	-3.91352	0.00278936		RADIL	4.50419	0.000137393
WNT7A	-3.91446	0.00278797		CORO7	4.49942	0.000140144
GPM6A	-3.91718	0.00276212		CABP1	4.49584	0.000141905
RTN1	-3.91935	0.00275352		LEO1	4.49537	0.000141905
CMAS	-3.92347	0.00271776		HIVEP2	4.49352	0.00014277
YWHAH	-3.92348	0.00271776		CEP85L	4.49235	0.000143185
HRAS	-3.92385	0.00271776		PATE2	4.48111	0.000149573
TMEFF2	-3.92424	0.00271776		KCNS2	4.47798	0.000151591
PTCHD1	-3.92566	0.00271776		DPY19L2P2	4.47197	0.00015551
PHF13	-3.92573	0.00271776		SCRT1	4.47141	0.000155719
NDUFA11	-3.92826	0.0027074		CITED2	4.47099	0.000155827
STOML1	-3.93164	0.00267499		TUBE1	4.46929	0.000156872
GNB2	-3.93439	0.00264989		SKIDA1	4.46684	0.00015827
SPINT2	-3.93606	0.00263806		CACNA1C	4.45613	0.000165744
SLC39A10	-3.93827	0.00262338		GABRB2	4.45595	0.000165744
BCRP2	-3.94129	0.00260656		GNB3	4.45388	0.000166998
C21orf2	-3.94194	0.00260495		PLK5	4.45253	0.000167531
ORC6	-3.94204	0.00260495		TENM2	4.45052	0.000168654
CCDC189	-3.94971	0.00255779		SLC39A14	4.4505	0.000168654
FOXN3-AS1	-3.95212	0.00253836		HMCES	4.44514	0.000172045
IFT22	-3.95665	0.00250442		LOC100506388	4.44295	0.000173371
GNB4	-3.95715	0.00250442		SCN1B	4.441	0.000174737
SMIM29	-3.95735	0.00250442		ZSCAN9	4.43832	0.00017648
DPM2	-3.9669	0.0024319		EYA3	4.43499	0.000178785
C19orf70	-3.96696	0.0024319		TRMT11	4.43072	0.000181918
VAV1	-3.96755	0.0024319		SHD	4.42535	0.000185812
C17orf67	-3.96868	0.00242941		DNAJC25	4.4227	0.00018764
TUBB8P12	-3.97147	0.00240634		MYO15A	4.4223	0.000187756
GNG4	-3.97154	0.00240634		ZNF630	4.42084	0.000188801
TRIM36	-3.97297	0.00240153		TAS2R13	4.4203	0.000189033
KPNA2	-3.97299	0.00240153		TFB2M	4.41462	0.000193124
SPICE1	-3.97826	0.00237962		PER1	4.41237	0.000194906
ANKRD50	-3.98128	0.00236523		CD274	4.41077	0.000196106
GCNT1	-3.98322	0.00235113		CCDC152	4.40681	0.000199487
TMEM120A	-3.98557	0.00233313		CAMTA1	4.40415	0.000201706
DUSP28	-3.98911	0.00230888		LYPD5	4.39549	0.000208344
VSIG10L	-3.98925	0.00230888		ITM2A	4.39528	0.000208344
RAB3GAP1	-3.99078	0.00230413		DCLRE1A	4.39384	0.000209225
RBBP7	-3.99822	0.00225186		SRPK1	4.39159	0.000210897
ANKRD30B	-4.00099	0.00223074		GPR137C	4.38506	0.000216028
PRMT2	-4.00154	0.00223054		STRBP	4.38251	0.000218049
HSPB3	-4.00195	0.00223054		ABCC8	4.38034	0.000219718
PSMB7	-4.00736	0.00218622		DCPS	4.37603	0.000223571
RPL41	-4.00868	0.00217905		ARHGAP10	4.37138	0.000227852
TMEM208	-4.01043	0.00216791		ZBTB34	4.36518	0.000232483
CHMP1A	-4.01189	0.00215944		FAM131B	4.36306	0.000234477
EPHA10	-4.01333	0.00215266		MIAT	4.36263	0.000234657
GDF10	-4.01531	0.00214317		SLC2A8	4.35726	0.000239369
PI4KA	-4.02094	0.00212195		KRTCAP3	4.35247	0.000243813
BABAM2	-4.02098	0.00212195		NEGR1	4.34193	0.000254044
SARNP	-4.02267	0.0021163		NARS	4.34084	0.000255013
SLC35F2	-4.02356	0.00211332		NR1D1	4.33929	0.000256342
HINT2	-4.02502	0.00210525		OVGP1	4.3392	0.000256342
RAB35	-4.02801	0.00208848		LIN7A	4.31155	0.000286323
LHPP	-4.03162	0.00206157		MINDY3	4.30701	0.000291149
NDUFB8	-4.03241	0.00206093		PPL	4.30247	0.000295981
MCUB	-4.03505	0.00205225		LINC00473	4.29995	0.000299032
FABP3	-4.03508	0.00205225		MASP2	4.29929	0.000299251
FDPS	-4.03789	0.00204125		KIAA1109	4.29618	0.000303144
CHRDL1	-4.04264	0.00201007		CLK3	4.29569	0.00030347
ARHGEF28	-4.0438	0.00200996		ZYX	4.29033	0.00030951
SNHG8	-4.04466	0.00200751		FKBP7	4.28889	0.000311177
ATP6V1G2	-4.05046	0.00196314		RWDD2B	4.28864	0.000311178
SRM	-4.0513	0.00196093		ZNF362	4.28438	0.000315456
UBE2MP1	-4.05369	0.00195543		NAGPA	4.28365	0.000315804
ASB6	-4.05381	0.00195543		ELMOD3	4.28142	0.000318635
SYNGR3	-4.05628	0.00194358		ASAP1-IT1	4.28109	0.000318762
KLF6	-4.05664	0.00194358		VAPA	4.28055	0.000319177
LDHA	-4.06078	0.00191604		ITPKC	4.27289	0.000328549
CCDC68	-4.06174	0.00191292		YPEL4	4.27126	0.000330246
GULP1	-4.06236	0.00191269		MYO19	4.26998	0.000331776
YTHDF2	-4.06804	0.00187612		KREMEN1	4.26851	0.00033361
P2RX5	-4.06941	0.00186984		ASAH2B	4.2648	0.000337737
ZFP64	-4.07919	0.00181131		NFYC	4.25687	0.000348058
ARMC10	-4.08175	0.00179606		TSPAN9	4.25595	0.000348799
GABRB3	-4.08348	0.00178736		IFRD2	4.25592	0.000348799
FAM47E	-4.08423	0.00178616		KIF15	4.25555	0.000349003
FAM241B	-4.08593	0.00177775		AASDH	4.25229	0.000352981
SSTR2	-4.08876	0.00176077		GIT2	4.24921	0.000356269
HPCA	-4.08992	0.00175653		SLC24A2	4.24898	0.000356269
AKAP8	-4.09167	0.00174787		PMAIP1	4.24873	0.000356269
GRK6	-4.09256	0.00174577		RSRC1	4.24799	0.000356778
CHL1	-4.09291	0.00174577		HMBS	4.24666	0.000357923
NBAS	-4.09617	0.00172784		ZNF782	4.24462	0.000359897
ALPL	-4.09826	0.00171682		PIGC	4.23687	0.000370594
SNCA	-4.10387	0.00168454		HIST1H4A	4.23614	0.000371405
DPP10-AS1	-4.10782	0.00166553		PTCHD4	4.23058	0.00037873
SLC39A3	-4.10785	0.00166553		SLC16A6	4.22962	0.000379954
GABRA3	-4.10811	0.00166553		IL6R	4.22905	0.000380534
ACTR1A	-4.10825	0.00166553		PRAG1	4.22304	0.0003884
CMTM4	-4.10943	0.00166553		PLCB1	4.21957	0.00039352
CA10	-4.11145	0.00166553		ATP8B2	4.21836	0.000394181
RIOX2	-4.12762	0.00159578		SLC9A5	4.21786	0.000394181
KCNG3	-4.13245	0.00156713		PCTP	4.21626	0.000396583
HES4	-4.13417	0.0015621		PVALB	4.21562	0.000397307
MCHR1	-4.13962	0.0015361		DNAAF2	4.2139	0.000399935
SMIM10L2A	-4.14828	0.00148335		RGS7	4.2131	0.00040094
PTRH2	-4.14908	0.00148236		ARID5B	4.21254	0.00040153
CHST15	-4.15066	0.00147636		WDR19	4.21039	0.000404968
MYH7	-4.15759	0.00144047		GIGYF2	4.20848	0.000407425
COG1	-4.16632	0.00139444		B3GALNT2	4.20833	0.000407425
NOP16	-4.16915	0.00138521		PPFIA4	4.20777	0.000407659
DACH2	-4.16943	0.00138521		NEIL1	4.20515	0.000411537
PGAM5	-4.17208	0.00137953		SAA2	4.20404	0.000413143
PTPRF	-4.17568	0.00136306		NRG4	4.20157	0.000417253
KIF21B	-4.1758	0.00136306		ACAN	4.19798	0.000422647
ACTA1	-4.17925	0.00135256		AMD1	4.19481	0.000427302
PMM1	-4.17948	0.00135256		KCNJ3	4.19286	0.000430218
NR4A3	-4.18156	0.00134687		TDRD6	4.1928	0.000430218
TPI1P2	-4.18609	0.00132419		CUX2	4.19259	0.000430218
TCEA3	-4.19168	0.00130368		LRR1	4.19221	0.000430507
FAM49A	-4.19276	0.00130141		LRRC55	4.19143	0.000431374
ATP6V0C	-4.1939	0.00129878		FBN1	4.19066	0.000431374
EIF3J	-4.198	0.00127939		LOC101928087	4.1904	0.000431374
TOM1L1	-4.20107	0.00126601		ACVR1C	4.19025	0.000431374
SYN2	-4.21081	0.00122382		ZMYM6	4.19018	0.000431374
CLU	-4.21404	0.00121769		ZIM2	4.18489	0.000439795
NELFE	-4.2234	0.00117549		AGO1	4.18152	0.000445932
MPI	-4.22412	0.00117541		NTNG1	4.1802	0.00044809
SCN3B	-4.22705	0.00116754		IDS	4.17651	0.000454078
VIT	-4.23023	0.00115478		CNOT6L	4.17337	0.000459028
PTER	-4.23172	0.00115079		GALE	4.16792	0.000466945
SHC2	-4.23197	0.00115079		CYB5R4	4.16528	0.000471453
PSENEN	-4.23213	0.00115079		TRPM3	4.16295	0.000475841
CACNG3	-4.23723	0.00114473		TNFAIP8	4.16245	0.000476114
NPY1R	-4.23922	0.00113831		ARL13B	4.16168	0.000477108
TPD52	-4.23937	0.00113831		TCERG1	4.14741	0.000505388
MAPK11	-4.24323	0.00112914		SRA1	4.14321	0.000513087
LY86-AS1	-4.27238	0.00100657		PCDH11Y	4.14088	0.000517452
SMARCD3	-4.27322	0.00100657		METTL15	4.14068	0.000517452
C2CD4C	-4.27895	0.000991582		GABPB1-IT1	4.13393	0.000529928
KLK5	-4.28247	0.000982678		PCDHB18P	4.1339	0.000529928
ARHGAP28	-4.28493	0.00097812		RSAD1	4.13208	0.000533637
CLPB	-4.28915	0.000963406		AHI1	4.13043	0.000536982
POP4	-4.29383	0.000946555		SEC14L1	4.1264	0.000544211
TSTA3	-4.30023	0.000926052		PLA2R1	4.12276	0.000551523
JPH3	-4.30962	0.000900079		STX8	4.1171	0.000562065
LINC02361	-4.31109	0.000900079		SETD6	4.1171	0.000562065
MPV17L2	-4.3196	0.000872619		BRD2	4.11656	0.000562319
GLRA3	-4.31982	0.000872619		VAMP1	4.11583	0.000563411
GNG3	-4.32113	0.000872619		LINC00476	4.11249	0.000569167
PMVK	-4.32731	0.000851765		FOXP2	4.11137	0.000570312
METAP1	-4.33508	0.0008282		EIF5A2	4.11098	0.000570749
FREM3	-4.33551	0.0008282		SMARCD2	4.10939	0.000573631
TIMM13	-4.33951	0.000820639		ANKH	4.10766	0.000576351
RTL8C	-4.34079	0.000818867		NKX1-2	4.10463	0.000582863
ASL	-4.3408	0.000818867		NUP35	4.10428	0.000583209
SH3BGRL3	-4.34517	0.000808679		RING1	4.10267	0.000586317
UBC	-4.34711	0.000804562		LAT	4.10195	0.000586959
PLXNA1	-4.35092	0.000796652		GRAMD1B	4.09844	0.000594834
MZT2B	-4.35581	0.000784943		ANKRD16	4.09778	0.000595462
GPR150	-4.35996	0.000773155		PRC1	4.09717	0.000596466
LINC02217	-4.36551	0.000756667		PILRA	4.09363	0.000603996
JMJD4	-4.36842	0.000749518		SIRT4	4.09186	0.000607541
NSFL1C	-4.37307	0.000742247		PTTG2	4.09116	0.000608809
KLHL12	-4.37593	0.000735427		KIAA1107	4.08825	0.000615383
TMEM150C	-4.38663	0.000702903		CACNA2D2	4.08272	0.00062794
RUNDC3A	-4.3978	0.00067561		WDR33	4.08145	0.000630253
CPNE7	-4.40366	0.000665504		SNHG1	4.07924	0.000635109
ATP6V1C1	-4.40475	0.00066484		ADAM23	4.07526	0.000643758
SPON2	-4.40682	0.000661147		PJVK	4.07207	0.000650903
PHF24	-4.40965	0.000657882		PARM1	4.07095	0.0006531
GDA	-4.40994	0.000657882		RPS6KA3	4.07087	0.0006531
SCARA5	-4.41493	0.000649958		DOT1L	4.06782	0.00066112
TRPV2	-4.41674	0.000647197		ZMYM4	4.06625	0.000663809
RHBDD2	-4.4178	0.000646705		ATP2B3	4.06535	0.000665779
IL12RB2	-4.41836	0.000646705		IER2	4.06198	0.000673926
PNPLA3	-4.42037	0.000644424		NDRG3	4.06173	0.000673926
CCDC24	-4.42185	0.000642717		FANCI	4.06169	0.000673926
VPS35	-4.43605	0.000610281		PPARD	4.06088	0.000675624
FAM120AOS	-4.4428	0.000595706		ZDHHC18	4.06065	0.000675624
RER1	-4.44301	0.000595706		SETBP1	4.06001	0.000676384
CD6	-4.44307	0.000595706		LINC01011	4.05906	0.000678443
ZFYVE21	-4.44842	0.000587884		PKD2L2	4.05868	0.000678443
SPPL3	-4.44995	0.000586277		HELQ	4.05693	0.000682965
DYRK2	-4.4553	0.000576877		IGFALS	4.05604	0.000684962
EFCAB1	-4.45779	0.00057528		EGR1	4.05073	0.000698844
MYDGF	-4.45931	0.00057528		PCNX2	4.04997	0.000700506
SERPINF1	-4.46408	0.000568391		UBE2G1	4.04607	0.00071103
ASS1	-4.46455	0.000568391		CUX1	4.04571	0.0007115
CYB561	-4.46518	0.000568391		SLC5A6	4.04457	0.000713569
TRIM27	-4.46772	0.00056687		LRRC38	4.0427	0.000718208
PRSS23	-4.47558	0.000554035		RAB40C	4.04221	0.000719076
LDHD	-4.47746	0.000551729		RAB24	4.04046	0.000723209
CTXN1	-4.47866	0.000551211		PPIEL	4.04046	0.000723209
DNPH1	-4.48127	0.000547084		EDNRA	4.03438	0.000741186
TDRKH	-4.48715	0.000534735		CNTN5	4.03401	0.000741186
CYP46A1	-4.48755	0.000534735		FAM19A2	4.03368	0.000741186
SFTPD	-4.49537	0.000521892		POU6F1	4.03317	0.00074215
CCDC3	-4.50162	0.000511707		IGFBP2	4.03288	0.00074245
C1S	-4.5022	0.000511707		SP9	4.03199	0.000744626
NUDT4	-4.50272	0.000511707		BHLHE41	4.03173	0.000744805
PDCD2L	-4.50417	0.000511707		MAP3K3	4.03036	0.000747876
STK32C	-4.51229	0.000498564		FAM216A	4.02949	0.000749992
RNF181	-4.52308	0.000480654		OPRL1	4.0275	0.00075506
RAB27B	-4.52625	0.000476376		LZTS3	4.02563	0.000758499
CTC1	-4.52982	0.000470804		ANKS3	4.02128	0.000769349
TMEM59L	-4.53584	0.000461034		ZNF670	4.01965	0.00077338
MTA3	-4.54831	0.000442572		STARD10	4.01919	0.000773589
SNX10	-4.54921	0.000442572		CLUHP3	4.01794	0.000777027
HBQ1	-4.55246	0.000438521		ZNF711	4.01723	0.000778715
TTPAL	-4.55883	0.000428049		DACT2	4.01359	0.000789485
TNFRSF11A	-4.55987	0.000428049		SEPT6	4.01289	0.000791173
DUSP3	-4.56277	0.000426551		TMEM14C	4.01123	0.000795687
CDKN2D	-4.56756	0.000421933		ORAI3	4.01115	0.000795687
CYB5R1	-4.57183	0.000417523		SLC35C1	4.00655	0.000809986
MRPL28	-4.57379	0.000415932		TRNP1	4.00205	0.000823443
MRPS25	-4.58342	0.000401697		ABCA7	4.00168	0.000824047
VSTM2L	-4.59511	0.000386052		DDX3X	3.99814	0.000835074
TLN2	-4.60127	0.000377233		KCNV2	3.99759	0.000836335
MED16	-4.60237	0.000377233		LINC01137	3.99655	0.000838035
BASP1	-4.60819	0.000369134		KIN	3.99396	0.000845527
DPF1	-4.61591	0.000361992		OR2L8	3.99372	0.000845527
LYPD8	-4.62245	0.000352838		SLC24A4	3.99121	0.00085274
TAMM41	-4.62502	0.000350585		LINC01405	3.98848	0.000861871
USP5	-4.63429	0.000337251		PARD6B	3.98721	0.000864324
ADRA1B	-4.63524	0.000337251		TCTEX1D1	3.9872	0.000864324
TMSB10	-4.63585	0.000337251		ARID1B	3.98702	0.000864324
DYNLL1	-4.63654	0.000337251		TSC22D1	3.98551	0.00086842
MUM1L1	-4.63935	0.000337236		TPTE2P1	3.98313	0.000876455
LOC100288911	-4.64086	0.000336859		PDS5B	3.98284	0.000876801
BYSL	-4.64306	0.000335366		LRRN3	3.98159	0.000880667
NFKBIE	-4.65097	0.000324785		RBM48	3.98069	0.00088257
COG5	-4.6624	0.000309203		FAM84A	3.98025	0.000883476
OAZ2	-4.68191	0.000286622		ADRB1	3.97972	0.00088472
ADCY2	-4.6886	0.000279209		WFDC2	3.97795	0.000890616
CDH10	-4.69138	0.000277244		GTF3C2	3.97258	0.000907953
SHISAL1	-4.69197	0.000277244		CAPN7	3.97155	0.000911129
TSPAN33	-4.6952	0.000277244		PPP3CC	3.97097	0.000912621
ADTRP	-4.71519	0.00025677		LTB	3.96728	0.000923849
TPST1	-4.72382	0.000247805		PKNOX2	3.96362	0.000936624
SSR4	-4.72885	0.000243411		PLEKHM2	3.95993	0.000949673
CFAP52	-4.73469	0.000239811		N4BP2	3.95938	0.000950916
EPOP	-4.74276	0.000234785		ANAPC4	3.95923	0.000950916
RBP4	-4.74563	0.000233743		DAPK1-IT1	3.95863	0.00095252
SIDT1	-4.74784	0.000232879		GPHN	3.95771	0.000955122
SVOP	-4.74916	0.000232879		GNPDA2	3.95759	0.000955122
RTP1	-4.75779	0.000224957		HIST1H1E	3.9536	0.000968867
RGS4	-4.76266	0.000221218		OSGEPL1	3.93652	0.00103051
BATF3	-4.76365	0.000221218		ALG2	3.93607	0.00103162
SPRN	-4.77641	0.000209724		RACGAP1	3.93535	0.00103366
SLIT1	-4.78531	0.000203901		SLC35G5	3.93382	0.00103802
SLC26A4	-4.78885	0.000203901		HCG4	3.92845	0.00105724
MESP1	-4.80036	0.000198053		CNFN	3.92721	0.00106187
ENOX1	-4.81066	0.000191171		SNHG14	3.92601	0.00106466
CBLN1	-4.81176	0.000191171		TSPYL5	3.92527	0.00106709
KCNMB4	-4.8137	0.000191171		PLAGL2	3.92321	0.00107372
SH2D5	-4.81713	0.000189708		RBM14	3.92233	0.00107435
FAM213B	-4.82331	0.000185462		CCL27	3.92208	0.00107457
GBAP1	-4.82446	0.000185462		SLC12A8	3.9199	0.00108346
DZIP3	-4.82507	0.000185462		LINC00652	3.9183	0.00108845
SIL1	-4.82887	0.000185028		SLC9A1	3.91781	0.00108949
STX1A	-4.82949	0.000185028		PIF1	3.91275	0.00110913
GGCT	-4.83603	0.000181622		PLAGL1	3.91136	0.00111469
NT5DC2	-4.84635	0.000173949		TAS2R31	3.91113	0.00111485
UCHL1	-4.84679	0.000173949		ESCO1	3.91036	0.00111755
HRH1	-4.84686	0.000173949		TRMT61B	3.90919	0.00112123
CDH9	-4.87124	0.000157593		ITFG2	3.90356	0.00114589
MYADM	-4.87388	0.000156926		C17orf100	3.90268	0.00114827
PSMB1	-4.87734	0.000156013		POU3F2	3.90222	0.00114961
SLN	-4.87759	0.000156013		SLC38A1	3.90121	0.00115352
TOLLIP	-4.88497	0.000153991		CCDC181	3.89824	0.00116596
HPCAL1	-4.92487	0.000126874		ELOVL4	3.89757	0.00116649
MBOAT7	-4.92553	0.000126874		RBFOX1	3.8927	0.0011874
TMEM54	-4.92899	0.000126664		PXYLP1	3.89167	0.00119154
TFPT	-4.93359	0.000125737		ARID3B	3.89034	0.00119629
ST6GALNAC5	-4.96937	0.000106053		SLC17A6	3.89008	0.00119662
SGSH	-4.98819	9.72105e-05		ZNF148	3.88826	0.00120474
TM2D3	-4.99002	9.72105e-05		CLOCK	3.88794	0.0012054
WFDC1	-5.00082	9.29531e-05		ABCB7	3.88641	0.0012121
PNCK	-5.00589	9.1488e-05		NR3C2	3.88313	0.00122669
CABYR	-5.01314	9.00029e-05		ASAH2	3.88226	0.00123015
STYK1	-5.01451	9.00029e-05		XBP1	3.88195	0.00123079
GBA	-5.02742	8.56684e-05		STK26	3.88134	0.00123293
LINC01197	-5.0276	8.56684e-05		NCKIPSD	3.88002	0.00123873
TUBB4B	-5.0279	8.56684e-05		ZNF273	3.87894	0.00124326
SLC35A2	-5.03312	8.56684e-05		ZBTB40	3.87708	0.00125091
PPEF1	-5.03537	8.56684e-05		PURB	3.87685	0.00125118
CHID1	-5.04478	8.44898e-05		TOB1-AS1	3.87595	0.0012542
NUDT10	-5.04721	8.44284e-05		ADAMTS5	3.87581	0.0012542
EFHC2	-5.06502	7.78439e-05		CSDC2	3.87571	0.0012542
WDR54	-5.0721	7.59276e-05		LOC283788	3.87383	0.00126198
SLC7A4	-5.07937	7.39902e-05		BUD13	3.87192	0.00127001
SSSCA1	-5.0801	7.39902e-05		HCN1	3.8716	0.0012703
LRRC2	-5.09791	6.97154e-05		MRGBP	3.87129	0.00127044
OPRM1	-5.09815	6.97154e-05		CHRD	3.86678	0.00128644
WNT10B	-5.11275	6.61731e-05		TWNK	3.8665	0.00128696
KLHL35	-5.11302	6.61731e-05		KIAA1257	3.8648	0.00129488
RTN4RL2	-5.12088	6.51179e-05		ZBTB8OS	3.86423	0.00129608
RAB36	-5.12189	6.51179e-05		SLC25A17	3.86315	0.00129832
FDX1L	-5.12261	6.51179e-05		CCDC144B	3.86233	0.00130066
GSS	-5.13244	6.38661e-05		VAV3	3.8571	0.00132556
E2F3	-5.13278	6.38661e-05		TFAM	3.85652	0.00132772
IGF1	-5.14455	6.16412e-05		TARDBP	3.85516	0.00133415
KLHDC8B	-5.14805	6.14062e-05		UST	3.85327	0.001341
GATB	-5.16234	5.79108e-05		PUDP	3.84881	0.00136355
RRP7BP	-5.16283	5.79108e-05		KDM4C	3.84735	0.0013693
PCDH20	-5.1655	5.79108e-05		FRMD4A	3.84524	0.00137811
RASL11B	-5.17538	5.79108e-05		TMEM109	3.84414	0.00138333
SPACA9	-5.17606	5.79108e-05		WDR75	3.84355	0.00138562
TRAPPC2L	-5.18412	5.75007e-05		KCNK12	3.84304	0.00138645
MEA1	-5.18757	5.74197e-05		COG2	3.8417	0.00139308
TUBA1B	-5.18787	5.74197e-05		CHML	3.83582	0.00142061
CHCHD6	-5.22723	4.89016e-05		PAG1	3.83164	0.00144257
B3GALT6	-5.24794	4.45233e-05		H1F0	3.83151	0.00144257
MORN4	-5.26029	4.24184e-05		STIM2	3.83109	0.001444
TIMM10	-5.26148	4.24184e-05		BEAN1	3.83044	0.00144674
CIB1	-5.26715	4.24184e-05		KBTBD2	3.82999	0.00144719
ARMCX2	-5.27535	4.22676e-05		TRMT9B	3.82973	0.00144719
C1QL3	-5.2784	4.22676e-05		KANSL1	3.82921	0.00144878
DNAJC2	-5.28216	4.22676e-05		DGCR9	3.82868	0.00145083
FAM110C	-5.29366	4.16473e-05		CCDC78	3.82819	0.00145217
MIF	-5.3008	4.16473e-05		UTP23	3.82718	0.00145551
DOC2A	-5.30759	4.13415e-05		THG1L	3.82676	0.00145699
VPS37D	-5.31453	4.07675e-05		MCF2	3.8254	0.00146218
HSD11B1L	-5.31701	4.07675e-05		FGF14	3.82378	0.00147048
CD63	-5.3438	3.6479e-05		VWDE	3.82221	0.00147567
RAB3C	-5.47693	1.9327e-05		CNTNAP5	3.81786	0.00149764
PLPPR3	-5.48181	1.9327e-05		TDRD1	3.81679	0.00150303
AMIGO2	-5.50187	1.83561e-05		ZNF333	3.81564	0.00150899
CYHR1	-5.50381	1.83561e-05		PTPN4	3.81533	0.00150983
NOV	-5.50588	1.83561e-05		PCDH7	3.81451	0.00151273
NLE1	-5.51169	1.83561e-05		TNIP1	3.81329	0.00151805
MTCH1	-5.55001	1.59462e-05		OR7E47P	3.81253	0.00152054
BCKDK	-5.58044	1.38892e-05		CKMT1B	3.81132	0.00152478
FXYD6	-5.58423	1.38892e-05		PPP3CA	3.81011	0.00153118
MIR7-3HG	-5.59243	1.38892e-05		MTUS2	3.80953	0.00153321
EMG1	-5.6075	1.33694e-05		CNTLN	3.80943	0.00153321
FZR1	-5.61379	1.33694e-05		IGDCC3	3.80701	0.00154722
TUBB2A	-5.61644	1.33694e-05		DOPEY2	3.8052	0.00155642
TMEM53	-5.61664	1.33694e-05		HIST1H4F	3.80299	0.00156708
CD83	-5.64664	1.27873e-05		CA7	3.80221	0.00157091
SMAD3	-5.65537	1.27873e-05		TMEM81	3.80186	0.00157091
CORO1A	-5.67582	1.19861e-05		SAT2	3.80158	0.00157159
CCKBR	-5.68618	1.19452e-05		CUL3	3.80013	0.00157968
LY6H	-5.77696	7.80876e-06		HRC	3.79907	0.00158423
BAIAP3	-5.81647	6.71066e-06		ARHGEF18	3.79835	0.00158726
PCBD1	-5.85949	5.58273e-06		KCNA2	3.79826	0.00158726
CRIP2	-5.90606	4.97344e-06		NIM1K	3.79776	0.00158934
LINC01140	-5.9201	4.97344e-06		KCNB1	3.79606	0.00159916
C8orf46	-6.02697	2.90153e-06		MAPK10	3.79522	0.00160344
ME3	-6.05823	2.68911e-06		PCDHA5	3.79491	0.00160437
NUDT14	-6.15882	1.63655e-06		CEP57	3.79308	0.00161285
SLC26A4-AS1	-6.3395	7.20621e-07		LRRC34	3.79271	0.00161413
NT5DC3	-6.41628	5.45694e-07		ESRRG	3.78618	0.00165026
TUBB6	-6.50403	4.07437e-07		PDXDC2P-NPIPB14P	3.78583	0.00165145
ARHGDIG	-6.57504	3.80156e-07		PCDHA1	3.78561	0.00165175
FADS3	-6.76489	2.08538e-07		MBD2	3.78253	0.00166858
				EMSY	3.78001	0.0016836
				TRIM32	3.77932	0.00168711
				PDP2	3.77873	0.00168994
				STAMBPL1	3.77424	0.00171833
				RP9	3.77303	0.0017231
				STRN	3.77116	0.00173489
				RBMS1	3.76755	0.00175658
				CCDC146	3.76738	0.00175658
				WDR70	3.76447	0.00177235
				BAK1	3.76397	0.0017747
				ZNF268	3.7624	0.00178343
				CYB561D1	3.75731	0.00181513
				CACNG2	3.755	0.00182954
				MFAP3	3.75462	0.00183103
				OR2L3	3.75369	0.0018353
				NFKBIA	3.75353	0.0018353
				KLF13	3.75298	0.00183564
				NELFA	3.75225	0.00183979
				SMC2	3.74978	0.00185548
				MYH7B	3.74952	0.00185615
				UPP1	3.74767	0.00186739
				STX19	3.74589	0.00187942
				SEMA5B	3.74353	0.00189335
				TXLNG	3.74333	0.00189359
				FES	3.74233	0.00189862
				CCDC57	3.74165	0.00190255
				LINC01106	3.73395	0.00195516
				ARC	3.73312	0.00196033
				FKBP5	3.73209	0.00196704
				CCNI	3.73128	0.00197081
				SYNE1	3.73014	0.00197385
				ARSG	3.72999	0.00197385
				CCDC144CP	3.72995	0.00197385
				BTN2A1	3.72863	0.00198112
				NXPH3	3.72721	0.00198971
				ZBTB16	3.72604	0.00199766
				MAML1	3.72417	0.00200833
				NEXN	3.72403	0.00200833
				ANKRD37	3.72273	0.00201604
				SNCB	3.7209	0.00202673
				CDS1	3.72025	0.00203068
				ARNTL	3.7196	0.00203327
				LNX2	3.71788	0.00204444
				USF2	3.71722	0.00204849
				MEF2A	3.71397	0.00207096
				EYA4	3.71243	0.00208225
				ATRNL1	3.71115	0.00209144
				ZNF34	3.70968	0.00210137
				OR2AK2	3.70956	0.00210137
				HNRNPA3P1	3.70946	0.00210137
				ZNF287	3.70388	0.00214125
				ZC3H10	3.70157	0.00215806
				MTMR14	3.70157	0.00215806
				LINC00515	3.698	0.00218017
				EPHB2	3.69484	0.00220607
				FAM43A	3.69443	0.00220818
				MTAP	3.69332	0.002215
				KRI1	3.69313	0.00221525
				POU3F4	3.69193	0.00222288
				NOP58	3.69158	0.00222452
				TPP2	3.69135	0.00222514
				TMEM38A	3.69039	0.00223071
				AMT	3.6895	0.00223568
				HERPUD1	3.68573	0.00226668
				SFI1	3.68378	0.00228205
				MYNN	3.68201	0.00229651
				PRIM1	3.67674	0.00234001
				BTNL2	3.67475	0.00235535
				COQ3	3.67455	0.00235572
				PIM1	3.6736	0.00236155
				ZDHHC5	3.67068	0.00238115
				ARHGAP39	3.6689	0.00239325
				TIGD3	3.6645	0.00243016
				IGF1R	3.65906	0.00247764
				LIAS	3.65503	0.00250929
				ADCY3	3.65501	0.00250929
				RPL15	3.65372	0.00251721
				ASTE1	3.65269	0.00252576
				TAS2R43	3.65105	0.00253879
				CAMK1D	3.65083	0.00253942
				WDR90	3.65032	0.00254288
				DPY19L2P3	3.64844	0.00255991
				SLC38A9	3.64675	0.00257362
				UNKL	3.64441	0.00259071
				ZNF37BP	3.64152	0.00261769
				GLIS1	3.64099	0.00261887
				TEPSIN	3.63808	0.00264542
				INSR	3.63733	0.00265144
				HRH2	3.63532	0.00266898
				NPIPA8	3.63444	0.00267483
				ZNF182	3.63065	0.00270936
				ARHGAP9	3.62909	0.00272416
				HAR1A	3.62553	0.00275517
				HTR2A	3.62299	0.00277664
				CDADC1	3.62286	0.00277664
				FZD4	3.62258	0.00277664
				OXCT2	3.62175	0.00278389
				OGFOD2	3.62137	0.00278628
				ADAM20P1	3.61873	0.00281141
				PCDHGA3	3.61813	0.00281289
				SOCS5	3.61756	0.0028173
				TPR	3.61706	0.002821
				KYAT1	3.61388	0.00284391
				ZNF415	3.61387	0.00284391
				LYPLA1	3.60981	0.0028871
				MRPS31	3.60796	0.00290423
				NCALD	3.60731	0.00290977
				CCDC28B	3.60677	0.00291402
				ZCCHC10	3.60616	0.00291916
				EHD2	3.60442	0.00293706
				CACNA1I	3.60382	0.00294202
				SLC4A8	3.60218	0.0029554
				ACSL3	3.60177	0.00295826
				RWDD1	3.59973	0.00297448
				PPP1R10	3.59891	0.00298099
				WFIKKN1	3.59861	0.00298191
				SMCHD1	3.59244	0.00304437
				SRRM3	3.59054	0.00305761
				BASP1-AS1	3.5887	0.00307739
				ZBTB8A	3.58687	0.00309502
				ARIH1	3.58472	0.00311366
				PPT2	3.58445	0.00311506
				ST7L	3.58405	0.00311798
				HSPA4L	3.57812	0.00317085
				RPP25	3.57477	0.0032042
				AFTPH	3.56984	0.00325896
				FZD6	3.56972	0.00325896
				PPIG	3.56794	0.00326882
				ZNF385A	3.56777	0.00326882
				SENP1	3.56629	0.0032846
				SYBU	3.56545	0.0032895
				GNG7	3.56478	0.00329598
				IFFO2	3.56296	0.003317
				P3H1	3.55859	0.00336107
				CSTF2	3.55705	0.00337689
				DCAF1	3.5556	0.0033897
				HAUS8	3.55434	0.00340206
				TAZ	3.55178	0.00343321
				MBNL2	3.55084	0.00344174
				HSPA14	3.54985	0.00345266
				PIK3CB	3.54788	0.0034726
				ABCC5	3.54713	0.00348062
				RELL2	3.5464	0.0034883
				RTEL1	3.54499	0.00350292
				ALKBH5	3.54444	0.00350822
				MPP1	3.54342	0.00351979
				MCF2L	3.54281	0.00352597
				EIF4G3	3.54253	0.00352772
				ABCD2	3.53887	0.00356684
				TFB1M	3.53838	0.00357145
				GID8	3.53757	0.00358033
				BCL11A	3.53707	0.00358104
				POLR1D	3.53563	0.00359664
				AP5B1	3.53178	0.00364111
				C4orf3	3.52564	0.00371397
				LNP1	3.52472	0.00372274
				C12orf57	3.52457	0.00372277
				FAM155A	3.52432	0.00372306
				SORBS3	3.52357	0.00372843
				GJC1	3.52149	0.00375366
				ARHGEF10L	3.52119	0.00375572
				RASIP1	3.52012	0.00376889
				GABRD	3.5198	0.00376947
				TBC1D19	3.51978	0.00376947
				MAP3K6	3.51893	0.00377943
				ENTPD3	3.5156	0.00382081
				RFPL2	3.51508	0.0038261
				ZNF354C	3.51358	0.0038435
				HEATR4	3.51221	0.00385706
				LRFN5	3.5122	0.00385706
				ABCC1	3.5099	0.00388195
				ODF2L	3.50645	0.00392187
				PPP1R35	3.50547	0.00393407
				GIN1	3.50524	0.00393526
				LGI3	3.50304	0.00396576
				GHRLOS	3.50043	0.00399593
				DBF4	3.50004	0.00399969
				FBXL22	3.49858	0.00401942
				ZNF519	3.49721	0.00402897
				RNF144A	3.49697	0.00403044
				TNFRSF25	3.49591	0.00404198
				LURAP1L	3.49521	0.00404872
				MROH6	3.49424	0.00406079
				CLGN	3.49294	0.00407613
				CASP3	3.49165	0.00408918
				RBBP4	3.49063	0.00409582
				SLC8A1	3.48988	0.00410258
				CNNM1	3.48984	0.00410258
				LAMA4	3.48929	0.00410753
				IGLL3P	3.48874	0.00411373
				CCDC144NL	3.48832	0.0041158
				ZNF12	3.48182	0.00419882
				PAPOLG	3.4814	0.0042013
				TPTE2P6	3.48092	0.00420377
				ZNF398	3.47834	0.00423311
				DENND1B	3.477	0.00424982
				ZNF251	3.47673	0.00425178
				THSD7A	3.47392	0.00429188
				PFDN1	3.47376	0.0042922
				KIF4B	3.47281	0.00430154
				ARL5A	3.47275	0.00430154
				NUP205	3.47166	0.0043167
				DRP2	3.4706	0.00432911
				LRPAP1	3.46921	0.00434431
				TNRC6A	3.46909	0.00434431
				ZNF777	3.46869	0.00434847
				MCF2L-AS1	3.46804	0.00435427
				FBXO21	3.46263	0.00443105
				GOLGA6L10	3.46189	0.0044385
				FAM133DP	3.45872	0.00448796
				BCL7A	3.45804	0.00449195
				FMN1	3.45796	0.00449195
				CEP44	3.45528	0.00453202
				PNMA3	3.45467	0.00453984
				AKAP1	3.45338	0.00455922
				SNW1	3.45234	0.00457447
				PCGF1	3.4474	0.004654
				NUDT15	3.44697	0.00465906
				ZFYVE19	3.44627	0.00466614
				MAT2B	3.44528	0.00467843
				NCEH1	3.44332	0.00470252
				TTTY15	3.44234	0.00471462
				FGF12	3.44172	0.0047231
				NTM	3.44079	0.00473678
				PHF19	3.44006	0.0047446
				CLCN2	3.43834	0.00477242
				WDR97	3.43572	0.00481376
				ADAM22	3.435	0.0048211
				MBTD1	3.43238	0.00485656
				PCDHB11	3.43233	0.00485656
				PANK1	3.43177	0.0048641
				DPP8	3.42819	0.00491601
				CCDC88B	3.4275	0.00492587
				GK	3.42615	0.00493779
				FAM71E1	3.42467	0.00495951
				LOC646626	3.42401	0.004969
				TBXA2R	-3.42174	0.00499791
				SCG3	-3.42221	0.0049918
				FYCO1	-3.42278	0.00498385
				CRYM	-3.42307	0.0049812
				CISD3	-3.42337	0.00497819
				CTNNBIP1	-3.42522	0.0049522
				TMEM120A	-3.4263	0.00493764
				CXCR4	-3.42632	0.00493764
				PCED1B	-3.42634	0.00493764
				LINC01551	-3.42646	0.00493764
				BRMS1L	-3.42933	0.00489784
				CASTOR1	-3.42955	0.00489644
				SMAD1	-3.42967	0.00489644
				GJA1	-3.43144	0.00486746
				SLC44A3	-3.43332	0.00484405
				STAB1	-3.43408	0.00483298
				ACO2	-3.43488	0.0048211
				TUNAR	-3.43554	0.0048145
				IGFN1	-3.43716	0.00479068
				LSM3	-3.44038	0.00474159
				PLPBP	-3.44273	0.00471031
				CCT5	-3.44383	0.00469621
				NR2E1	-3.44454	0.00468625
				SRGAP1	-3.44487	0.00468297
				HIF3A	-3.44584	0.00467111
				P2RX5	-3.44665	0.00466206
				FAM171A2	-3.45115	0.00459219
				EGLN1	-3.45605	0.00452151
				DZIP3	-3.4584	0.00448924
				LSP1	-3.45862	0.00448796
				SUSD1	-3.46222	0.00443539
				NEK11	-3.4646	0.00440099
				HECTD4	-3.46488	0.00439879
				GPNMB	-3.46688	0.00436854
				HYI	-3.46746	0.0043615
				PCDH8	-3.46821	0.00435394
				OLFML3	-3.46916	0.00434431
				OBSCN	-3.46982	0.00433936
				DHRS4	-3.47071	0.00432911
				ME1	-3.47306	0.00430115
				FRA10AC1	-3.47497	0.00427743
				TLN2	-3.47815	0.00423387
				CMSS1	-3.47864	0.00423059
				CAPZB	-3.48011	0.00420975
				ZNF469	-3.48023	0.00420975
				CD163	-3.48078	0.00420377
				HEPH	-3.48101	0.00420377
				NOVA2	-3.48137	0.0042013
				TMEM9	-3.48251	0.00419026
				GNB2	-3.48297	0.00418525
				CALU	-3.48635	0.00413497
				CCDC103	-3.48773	0.00411597
				ZNF721	-3.48784	0.00411597
				GLUD2	-3.48803	0.00411583
				ACTR10	-3.48817	0.0041158
				SWI5	-3.4883	0.0041158
				HTR1A	-3.48976	0.00410258
				UBE2L5	-3.49065	0.00409582
				NWD1	-3.49078	0.00409582
				BCKDHB	-3.49089	0.00409582
				STAU1	-3.49252	0.00407805
				NACC1	-3.49265	0.00407805
				MYBPC1	-3.49303	0.00407613
				TMPRSS5	-3.49518	0.00404872
				ADAM28	-3.49631	0.00403826
				CMTM7	-3.49746	0.0040275
				CNTN1	-3.49773	0.00402553
				BCAN	-3.49785	0.00402553
				A1BG-AS1	-3.49826	0.00402208
				RGS10	-3.50207	0.0039736
				IFT27	-3.50235	0.00397162
				DOCK8	-3.5026	0.00397008
				SKAP2	-3.50721	0.00391273
				CCR1	-3.50746	0.00391126
				GNAI2	-3.50888	0.00389259
				RAB3IP	-3.50944	0.00388658
				DSEL	-3.51125	0.00386453
				ME3	-3.51175	0.00385929
				PKIB	-3.51188	0.00385929
				RXRA	-3.51333	0.00384505
				STX4	-3.51362	0.0038435
				DDRGK1	-3.51638	0.00381171
				HS2ST1	-3.51814	0.00378854
				PSMB1	-3.52255	0.00374074
				ASS1	-3.52375	0.00372802
				PSMB7	-3.52425	0.00372306
				SDK2	-3.52492	0.00372198
				ACAA2	-3.52629	0.00370692
				RIOX2	-3.52725	0.00369567
				GLP2R	-3.52738	0.00369567
				LYRM2	-3.52861	0.0036809
				GPD2	-3.5315	0.00364295
				EXOC7	-3.5339	0.00361413
				TPP1	-3.53396	0.00361413
				ALDH9A1	-3.53523	0.00359994
				TRH	-3.53633	0.00358909
				SLC39A10	-3.5371	0.00358104
				AGA	-3.53726	0.00358104
				HNRNPC	-3.53902	0.00356684
				LONRF2	-3.54091	0.00354341
				PCBD2	-3.54123	0.00354117
				EIF3J	-3.54203	0.00353242
				SFRP1	-3.54582	0.0034939
				YEATS2	-3.54893	0.00346079
				LAPTM5	-3.54967	0.00345306
				TPM3P9	-3.55164	0.00343321
				SSR4P1	-3.55482	0.00339779
				CHST7	-3.55593	0.00338741
				HSD17B6	-3.55646	0.00338252
				LRRC56	-3.5584	0.00336146
				UBE2M	-3.55989	0.00334636
				PPP1R32	-3.56045	0.00334112
				CLCN5	-3.56056	0.00334112
				VIM	-3.56092	0.00333901
				SGSM1	-3.562	0.0033273
				SERHL2	-3.56599	0.0032846
				GPC4	-3.56608	0.0032846
				BORCS7	-3.56771	0.00326882
				DNAJA4	-3.56813	0.00326882
				MDFIC	-3.56818	0.00326882
				PLPP3	-3.56861	0.00326715
				KCTD10	-3.56937	0.00325957
				NUPR1	-3.56955	0.00325923
				NDP	-3.57145	0.00324134
				AHRR	-3.57452	0.00320545
				ACTC1	-3.5758	0.00319348
				C22orf39	-3.57639	0.00318817
				TSTD1	-3.5773	0.00317895
				DPCD	-3.57822	0.00317085
				STOX1	-3.57836	0.00317085
				VAMP8	-3.57919	0.00316345
				ABCB6	-3.57938	0.00316303
				SLC2A12	-3.57987	0.00315894
				CYTH4	-3.57991	0.00315894
				TMEM59L	-3.58199	0.00313711
				NHSL1	-3.58276	0.00312977
				NTNG2	-3.58336	0.00312436
				TLR2	-3.58497	0.00311252
				DNAAF4	-3.58616	0.00310021
				SLC35F2	-3.58675	0.00309502
				PSME2	-3.58799	0.00308401
				BAALC	-3.59055	0.00305761
				ALK	-3.59122	0.00305324
				SUB1	-3.59192	0.00304685
				NIPSNAP3A	-3.59203	0.00304685
				MARCKS	-3.59263	0.00304398
				RAPH1	-3.59583	0.00300862
				MAGEH1	-3.59708	0.0029959
				ADHFE1	-3.59772	0.00299039
				HRH1	-3.59885	0.00298099
				RNF182	-3.60011	0.00297192
				CORO1A	-3.60078	0.002966
				LOC100129291	-3.60103	0.00296497
				NELFE	-3.60237	0.00295493
				LINC01094	-3.60268	0.00295324
				C12orf45	-3.60915	0.00289268
				MYL6	-3.61509	0.00283396
				IL13RA2	-3.61528	0.00283367
				ANKRD19P	-3.61556	0.00283228
				ACSF2	-3.61579	0.00283149
				BAIAP2L2	-3.61664	0.00282395
				AMZ1	-3.61812	0.00281289
				LOC103344931	-3.61857	0.00281149
				PPDPF	-3.61911	0.00280899
				ECHDC3	-3.62266	0.00277664
				TMEM230	-3.62324	0.0027763
				APMAP	-3.62512	0.00275792
				CAMKV	-3.62563	0.00275517
				ELAC2	-3.62684	0.00274465
				DDB1	-3.62797	0.00273429
				YWHAB	-3.63244	0.00269233
				TRIP6	-3.63282	0.00269002
				FXYD1	-3.63511	0.00266949
				PJA1	-3.63689	0.0026544
				KRBOX4	-3.63845	0.00264324
				PGAP1	-3.64101	0.00261887
				IPO5P1	-3.64143	0.00261769
				FADS1	-3.64473	0.00258915
				CALD1	-3.64552	0.00258273
				ACSL4	-3.64659	0.00257362
				CMTM4	-3.64728	0.00256992
				TTPA	-3.65141	0.00253683
				MARCO	-3.65376	0.00251721
				TMEM196	-3.65395	0.00251721
				NEUROD6	-3.65656	0.00249723
				GGCT	-3.65685	0.00249603
				HRK	-3.65882	0.00247847
				TIMP4	-3.66103	0.00246022
				COL5A3	-3.66339	0.00243922
				FABP5P3	-3.66617	0.00241594
				HPR	-3.66769	0.00240307
				CA10	-3.66947	0.00238946
				NEDD4L	-3.66955	0.00238946
				TMEM200A	-3.67117	0.00237805
				ZNF350	-3.67127	0.00237805
				SQLE	-3.67275	0.0023664
				ATXN10	-3.67319	0.00236377
				GLRA3	-3.67437	0.00235592
				PTHLH	-3.67569	0.00234815
				FREM3	-3.67695	0.00233958
				EMC7	-3.68123	0.00230209
				ATP5ME	-3.68567	0.00226668
				C1orf122	-3.6895	0.00223568
				SAMD15	-3.69116	0.00222534
				FABP5	-3.69273	0.00221731
				SLC7A11	-3.69418	0.00220898
				YJEFN3	-3.69813	0.00218017
				C3	-3.69859	0.00217787
				SIDT1	-3.6988	0.00217751
				ZSWIM9	-3.69895	0.00217751
				PACSIN1	-3.6992	0.00217687
				ZDHHC4	-3.70469	0.00213576
				C11orf1	-3.70695	0.00211818
				CEP170B	-3.7078	0.0021124
				LOC101927318	-3.70919	0.0021022
				NIPSNAP1	-3.71486	0.00206503
				NRAS	-3.71549	0.00206119
				TSPAN2	-3.71806	0.00204432
				PIPSL	-3.71974	0.00203327
				HTR2C	-3.72139	0.00202413
				WNT7B	-3.72213	0.00201952
				THTPA	-3.72287	0.00201604
				OAZ1	-3.72518	0.00200181
				EMP3	-3.72545	0.00200102
				UBL5	-3.72826	0.00198276
				CPLX3	-3.72889	0.00198038
				ETFDH	-3.72989	0.00197385
				FERMT2	-3.72999	0.00197385
				CYP46A1	-3.73012	0.00197385
				SH2D5	-3.73148	0.00197053
				YAP1	-3.73438	0.00195311
				C1QB	-3.73486	0.00195072
				TMEM54	-3.73903	0.00191991
				CDHR1	-3.74083	0.0019075
				MINOS1	-3.74317	0.00189359
				B3GNT5	-3.74402	0.00189096
				CDH10	-3.74528	0.00188271
				LIX1L	-3.74823	0.00186452
				CD58	-3.75173	0.00184234
				ACOX2	-3.75314	0.00183564
				SLC2A5	-3.75318	0.00183564
				TOX4	-3.75397	0.00183458
				BABAM2	-3.75544	0.00182754
				GOLT1A	-3.7598	0.00179838
				RHBDF2	-3.76033	0.00179581
				MPI	-3.76048	0.00179581
				PNP	-3.76349	0.0017769
				TP53TG1	-3.7661	0.00176202
				MLC1	-3.7661	0.00176202
				SORCS2	-3.76666	0.00176048
				ARHGAP4	-3.76833	0.00175229
				HES5	-3.76996	0.00174208
				CD68	-3.77318	0.0017231
				GNAQ	-3.77363	0.0017213
				SORCS3	-3.77663	0.00170306
				RPH3AL	-3.78241	0.00166858
				RTL8C	-3.78389	0.00166094
				MS4A4A	-3.78542	0.00165192
				TNFAIP8L2	-3.78628	0.00165026
				ST6GALNAC6	-3.78674	0.00164882
				ZSCAN5A	-3.79052	0.00162508
				RUBCN	-3.79091	0.00162363
				ZNF883	-3.79199	0.00161772
				ZBTB44	-3.79329	0.00161264
				UROS	-3.79333	0.00161264
				HBQ1	-3.79983	0.00158049
				RASAL3	-3.80197	0.00157091
				F12	-3.80321	0.00156676
				LARGE1	-3.80425	0.00156128
				KIF2A	-3.80673	0.00154787
				UBR1	-3.81145	0.00152478
				GTF2H5	-3.81213	0.00152196
				SFTPD	-3.81254	0.00152054
				SCRG1	-3.81362	0.00151705
				VPS26B	-3.81474	0.00151234
				PGM1	-3.82001	0.0014857
				MAPK8IP1P2	-3.82076	0.00148225
				IGF1	-3.82094	0.00148222
				RREB1	-3.82286	0.00147278
				LRMDA	-3.82328	0.00147135
				TMED10	-3.8236	0.00147048
				MDK	-3.82535	0.00146218
				MACROD2	-3.82569	0.00146218
				CRIM1	-3.82768	0.00145359
				PACRG	-3.8281	0.00145217
				GRB14	-3.82966	0.00144719
				GNA12	-3.82983	0.00144719
				ACKR3	-3.83161	0.00144257
				SF3B3	-3.83851	0.00140617
				PIK3CD	-3.83906	0.00140399
				APTR	-3.83973	0.00140124
				LARS2	-3.83987	0.00140124
				CD6	-3.84095	0.00139628
				BCLAF3	-3.84326	0.00138623
				CFAP52	-3.84569	0.00137661
				LINC02361	-3.8468	0.00137136
				CD33	-3.84746	0.0013693
				ALDH6A1	-3.84874	0.00136355
				GTDC1	-3.85319	0.001341
				RAB34	-3.85382	0.00133948
				LDHA	-3.85397	0.00133948
				LOC101060391	-3.85794	0.00132202
				THBD	-3.86133	0.00130474
				C16orf74	-3.86228	0.00130066
				B9D1	-3.86308	0.00129832
				SYK	-3.86351	0.00129799
				TEK	-3.86398	0.00129641
				IDH2	-3.86464	0.00129488
				MPP6	-3.86782	0.00128192
				TMEM176A	-3.86846	0.0012795
				PRKCG	-3.86861	0.0012795
				RRP7BP	-3.86913	0.00127789
				CLDN10	-3.86959	0.00127643
				WFS1	-3.87046	0.00127287
				BHMT2	-3.87082	0.00127194
				FDPS	-3.8715	0.0012703
				HLA-DRA	-3.8732	0.00126432
				LGI4	-3.87389	0.00126198
				AKAP8	-3.87848	0.0012447
				HPCAL1	-3.88555	0.00121544
				ZDHHC23	-3.89051	0.00119629
				ASL	-3.89367	0.0011836
				CACUL1	-3.8943	0.00118143
				GATB	-3.8976	0.00116649
				SH2B3	-3.89781	0.00116649
				AK5	-3.90051	0.00115597
				SFMBT2	-3.90304	0.00114746
				DIO2	-3.90867	0.0011228
				DR1	-3.90947	0.00112082
				RTL8A	-3.91423	0.00110319
				CDC42BPB	-3.91458	0.00110247
				MAPRE1	-3.91725	0.00109119
				SLC2A4RG	-3.91823	0.00108845
				RANBP3L	-3.91964	0.0010838
				TMSB4X	-3.92232	0.00107435
				PTGER3	-3.92274	0.00107413
				CANX	-3.92291	0.00107413
				SNRPD3	-3.92358	0.00107295
				ISYNA1	-3.92486	0.00106806
				HTR7P1	-3.92646	0.00106351
				GPR34	-3.92663	0.00106351
				CHRNA4	-3.92902	0.00105557
				WIF1	-3.93211	0.00104295
				MKL2	-3.93337	0.0010383
				MT1F	-3.93338	0.0010383
				GSTM5	-3.93499	0.00103378
				MYL12B	-3.93521	0.00103366
				RIIAD1	-3.93688	0.00102978
				MAOB	-3.93859	0.0010233
				GNG12	-3.9434	0.00100375
				DDN	-3.94392	0.00100241
				PPIL6	-3.94598	0.000994599
				RIT1	-3.94896	0.0009831
				FLRT1	-3.95055	0.000977388
				JPT1	-3.95145	0.000974495
				SHC3	-3.95228	0.000971888
				ANG	-3.95266	0.000971109
				HSDL2	-3.95308	0.000970218
				TUBB8P12	-3.95484	0.000964654
				AP1S1	-3.95581	0.000961516
				MAGED1	-3.9608	0.000946982
				FIBIN	-3.9656	0.000929641
				STK25	-3.96779	0.000922626
				TSPAN4	-3.96852	0.000920558
				SSSCA1	-3.97071	0.000912893
				MYB	-3.97289	0.000907518
				TSPAN18	-3.97718	0.00089205
				IGDCC4	-3.9774	0.000891942
				DPF1	-3.98118	0.000881491
				HEYL	-3.98617	0.000866717
				GBA	-3.988	0.000862897
				SYNM	-3.99342	0.000845527
				PDE1A	-3.99356	0.000845527
				ARHGAP45	-3.99448	0.000844549
				TTYH1	-3.99651	0.000838035
				PRKAA2	-3.99709	0.000837373
				ARHGDIB	-4.00031	0.000828144
				HECTD2	-4.00283	0.00082145
				GALM	-4.00512	0.000814214
				RND3	-4.00872	0.000803242
				TGFBI	-4.01446	0.000787257
				BRWD1	-4.01928	0.000773589
				MESP1	-4.0206	0.000770917
				ATP6V1C1	-4.02187	0.000768101
				LOC441666	-4.02417	0.000761271
				COPS4	-4.02486	0.000759678
				SAMD4A	-4.02499	0.000759678
				SIRT3	-4.02635	0.000756817
				LSM4	-4.0267	0.000756351
				RASL10A	-4.02679	0.000756351
				FNBP1L	-4.02908	0.000750646
				VKORC1L1	-4.03132	0.000745444
				DIAPH2	-4.03371	0.000741186
				ADRB2	-4.03388	0.000741186
				RAB36	-4.04442	0.000713569
				P2RY13	-4.04531	0.000712096
				EMID1	-4.04715	0.000708369
				SLC4A3	-4.05171	0.00069654
				C2orf80	-4.05176	0.00069654
				RPS20	-4.05881	0.000678443
				DRAM1	-4.06048	0.000675624
				LINC00595	-4.06493	0.000666387
				LYPLAL1	-4.06664	0.000663274
				SNTG2	-4.06674	0.000663274
				GNG2	-4.07231	0.000650823
				HBG1	-4.07372	0.00064746
				FAM86B3P	-4.07713	0.000639178
				TDRD9	-4.07785	0.000637792
				RBM43	-4.07904	0.000635109
				LOC728392	-4.07916	0.000635109
				ARRB1	-4.08241	0.000628203
				FIGNL2	-4.08305	0.000627612
				RSPH1	-4.08599	0.000620276
				PSD3	-4.08663	0.000619124
				OCA2	-4.08908	0.000613733
				FAM107A	-4.09329	0.000604337
				SARDH	-4.09418	0.000603132
				CCDC148	-4.09613	0.000598616
				SNTB1	-4.09799	0.000595462
				SLC39A12	-4.09931	0.000593151
				SELENBP1	-4.10228	0.000586671
				ITPRIPL2	-4.10263	0.000586317
				MT1M	-4.10548	0.000581266
				MANEAL	-4.10814	0.000575675
				PPEF1	-4.10913	0.000573742
				ZNF219	-4.10943	0.000573631
				GSKIP	-4.11149	0.000570312
				TMEM150C	-4.11203	0.000569744
				ARFGEF3	-4.11248	0.000569167
				SAP130	-4.11468	0.000564802
				CYBB	-4.11473	0.000564802
				GPR68	-4.11568	0.000563411
				PTGR2	-4.1167	0.000562319
				PSME1	-4.12075	0.000554259
				TRABD2A	-4.12155	0.000552853
				CDC16	-4.12168	0.000552853
				ARL15	-4.12169	0.000552853
				ALOX5	-4.12349	0.000550292
				SOX5	-4.12626	0.000544211
				PAXIP1-AS1	-4.1271	0.000543262
				LRRC2	-4.12731	0.000543262
				MT1E	-4.12757	0.000543195
				CX3CR1	-4.13528	0.000527772
				PPM1M	-4.13559	0.000527563
				SLC7A4	-4.13765	0.000523334
				OAZ3	-4.13835	0.000522251
				CENPW	-4.14307	0.000513087
				DACH2	-4.14386	0.000512304
				SYNPR	-4.14577	0.000508528
				OXCT1	-4.15071	0.000498642
				NMI	-4.1561	0.000487501
				BBOX1	-4.15782	0.000484305
				NUS1	-4.15875	0.000482799
				ADAP2	-4.16238	0.000476114
				FAM71F1	-4.1655	0.000471453
				NAV3	-4.16822	0.00046678
				TG	-4.17051	0.000462573
				PON2	-4.17156	0.000460888
				TXNL4A	-4.17224	0.00045997
				ATOH7	-4.17265	0.000459586
				FAS	-4.173	0.00045932
				KRAS	-4.17349	0.000459028
				SYN2	-4.1755	0.000455644
				CCKBR	-4.17734	0.000452866
				DENR	-4.17815	0.000451705
				JUN	-4.18539	0.00043927
				CBLN1	-4.18824	0.000434221
				CDH11	-4.18889	0.000433405
				S100A6	-4.19054	0.000431374
				DEAF1	-4.1906	0.000431374
				MR1	-4.19545	0.000426537
				MOB1B	-4.19671	0.000424602
				LINC00260	-4.19963	0.000420005
				TMEM136	-4.20015	0.000419447
				NPY	-4.20713	0.000408357
				SMIM4	-4.20774	0.000407659
				CDKN2D	-4.20894	0.000407147
				ZFP36L1	-4.21794	0.000394181
				FOXN3-AS1	-4.2182	0.000394181
				MT1A	-4.21884	0.000394092
				CHMP1A	-4.2194	0.00039352
				RPL41	-4.2218	0.000390151
				ADGRA3	-4.22486	0.000385674
				CEBPA	-4.22501	0.000385674
				AIF1	-4.22614	0.000384284
				HMGCL	-4.22624	0.000384284
				MT1X	-4.22627	0.000384284
				SEPT9	-4.23237	0.000376117
				FAM110C	-4.23444	0.000373063
				FBXL16	-4.23466	0.000373063
				TRIM36	-4.23538	0.000372288
				SGSM2	-4.24056	0.000364941
				COL16A1	-4.24265	0.000361926
				ANKRD50	-4.24323	0.000361375
				CCNYL1	-4.24364	0.000361089
				MAFG	-4.24491	0.000359804
				WIZ	-4.24572	0.000358884
				POLR2G	-4.24656	0.000357923
				ZNF710-AS1	-4.24704	0.000357923
				DHRS9	-4.24855	0.000356269
				TUBA1B	-4.24919	0.000356269
				CPNE6	-4.25021	0.000355519
				BAIAP3	-4.25093	0.000354762
				ARHGEF40	-4.25247	0.000352981
				RAB3C	-4.25491	0.000349616
				KCNN3	-4.25784	0.000346934
				GAR1	-4.25822	0.000346709
				IL34	-4.26018	0.000344052
				DENND1A	-4.26348	0.000339383
				NRCAM	-4.26606	0.00033621
				WDFY4	-4.26611	0.00033621
				STX7	-4.26664	0.00033605
				CTC1	-4.27238	0.000328951
				EFEMP1	-4.27329	0.000328321
				KLF8	-4.27438	0.000327074
				PON3	-4.2755	0.000325793
				PDGFRA	-4.27657	0.000324586
				DNAH2	-4.28391	0.000315777
				TMEM106A	-4.28448	0.000315456
				MRPL20	-4.28455	0.000315456
				FAM162A	-4.28508	0.000315456
				GPR143	-4.28751	0.000312428
				FAM129B	-4.29221	0.00030724
				C12orf75	-4.29251	0.000307171
				ZNF706	-4.29473	0.000304452
				RILPL2	-4.2993	0.000299251
				C16orf95	-4.30269	0.000295981
				MILR1	-4.30546	0.000292666
				TIMP1	-4.30686	0.000291149
				SLC30A10	-4.30756	0.000290887
				ADTRP	-4.30892	0.000289421
				KLRC2	-4.31156	0.000286323
				DYRK2	-4.31188	0.000286323
				TNFRSF11A	-4.31193	0.000286323
				TOM1L1	-4.3143	0.000284073
				EYA2	-4.31624	0.000281902
				GPR150	-4.31696	0.000281311
				ICAM5	-4.31857	0.000279578
				NABP1	-4.32095	0.000276903
				NPTXR	-4.32239	0.000275411
				MT1JP	-4.33154	0.000264515
				CCDC6	-4.33435	0.00026146
				PRNP	-4.33693	0.000258703
				RER1	-4.34199	0.000254044
				ELFN2	-4.34567	0.00025033
				PTPRA	-4.34581	0.00025033
				EDARADD	-4.34912	0.000246999
				VSIG4	-4.35094	0.000245233
				FADS2	-4.35457	0.000241768
				BCKDK	-4.35483	0.000241764
				ARNT2	-4.35904	0.000237709
				C1QA	-4.36099	0.000235883
				PLTP	-4.3614	0.000235713
				BEGAIN	-4.36538	0.000232483
				FAR2P1	-4.36763	0.000230435
				CCDC153	-4.3686	0.000229681
				MT1G	-4.36869	0.000229681
				LOC441052	-4.36996	0.000228788
				FAH	-4.37067	0.00022832
				MT1L	-4.37571	0.000223634
				PRSS23	-4.37873	0.000221082
				GUK1	-4.38052	0.000219718
				FGFBP3	-4.38309	0.000217735
				SLCO1C1	-4.38534	0.000216008
				CNIH2	-4.38547	0.000216008
				RNASET2	-4.3879	0.000213991
				STOM	-4.39008	0.000212114
				KLHDC8B	-4.39161	0.000210897
				LOC101927811	-4.39472	0.00020863
				VWCE	-4.39601	0.000208145
				NTSR2	-4.39618	0.000208145
				TUBB6	-4.39656	0.000208128
				CDC27	-4.40027	0.000204843
				FBXO2	-4.40093	0.000204467
				BPHL	-4.41547	0.000192602
				NMNAT3	-4.41844	0.000190206
				FZD2	-4.41891	0.000190024
				CACNG3	-4.42453	0.000186284
				LOC101927752	-4.42791	0.000183845
				PRDX4	-4.42982	0.000182449
				CFAP44	-4.43461	0.000178883
				MORN4	-4.43801	0.00017652
				FCGBP	-4.43865	0.000176432
				HSD11B1L	-4.44456	0.000172294
				HLA-DMB	-4.4461	0.0001715
				VPS37D	-4.44653	0.00017137
				MRC1	-4.44701	0.000171201
				SARNP	-4.45248	0.000167531
				BCR	-4.4537	0.000166998
				SIL1	-4.45586	0.000165744
				RTN4RL2	-4.45837	0.000164446
				TM2D3	-4.46707	0.00015827
				TPD52	-4.47436	0.000153981
				MOXD1	-4.48254	0.000148767
				TNFAIP2	-4.48366	0.000148177
				GRIK2	-4.48437	0.000147876
				SLC25A22	-4.48796	0.000145597
				MSANTD1	-4.48946	0.000144762
				ANO3	-4.49001	0.000144578
				LRRN2	-4.49253	0.000143185
				MRPS16	-4.49364	0.00014277
				ZCCHC12	-4.49541	0.000141905
				KIAA1024	-4.49627	0.000141858
				PSMG3-AS1	-4.49783	0.000141008
				AQP4	-4.49974	0.000140115
				TMEM106C	-4.50474	0.000137393
				TMEM158	-4.50674	0.000136294
				STX12	-4.50674	0.000136294
				YPEL1	-4.50905	0.000135177
				HSPB3	-4.51019	0.000134628
				GLOD4	-4.51038	0.000134628
				TAC1	-4.51313	0.000133305
				CCDC3	-4.51393	0.000132983
				SH3GLB1	-4.51436	0.000132889
				SCPEP1	-4.51442	0.000132889
				ADIRF	-4.51607	0.000132713
				PIGF	-4.51922	0.000130928
				CD24	-4.53057	0.000125098
				UFC1	-4.531	0.000125015
				RAPGEF4	-4.53858	0.000121104
				CCDC189	-4.54438	0.00011814
				GSTO2	-4.54802	0.00011643
				FAM86EP	-4.55575	0.00011301
				MYADM	-4.55736	0.000112303
				RPL27A	-4.55769	0.000112283
				GNPTAB	-4.56214	0.000110386
				GSTM2	-4.56526	0.000109061
				KCTD15	-4.5684	0.000107743
				ADRA2C	-4.56914	0.000107516
				GPM6B	-4.57287	0.000105767
				BCL7C	-4.58314	0.000100981
				UBE2D2	-4.58578	9.98546e-05
				SMAD3	-4.58593	9.98546e-05
				SCN9A	-4.586	9.98546e-05
				MT3	-4.59001	9.84107e-05
				VPS29	-4.59112	9.80274e-05
				TUBB2B	-4.5932	9.71949e-05
				DNAJC2	-4.59333	9.71949e-05
				ADGRV1	-4.59686	9.60512e-05
				RHBDD2	-4.59817	9.56654e-05
				LOC101930085	-4.60197	9.41258e-05
				DAPL1	-4.61445	8.92862e-05
				CARD17	-4.61448	8.92862e-05
				AK4	-4.6159	8.89228e-05
				NHLRC1	-4.62	8.75647e-05
				ORC6	-4.62041	8.75298e-05
				ARMCX2	-4.62231	8.71024e-05
				RRAS2	-4.62589	8.61178e-05
				CRYZL1	-4.62875	8.51537e-05
				FOLR2	-4.63222	8.42717e-05
				FAM86FP	-4.63768	8.2323e-05
				GXYLT2	-4.64039	8.14954e-05
				SNX7	-4.64245	8.10498e-05
				MCTP1	-4.64928	7.88866e-05
				HSPB11	-4.65282	7.77386e-05
				IL17D	-4.65343	7.76695e-05
				RASAL1	-4.65522	7.7115e-05
				HADH	-4.65762	7.63364e-05
				FAM86C1	-4.65933	7.5937e-05
				CCDC90B	-4.65958	7.5937e-05
				GTF3C6	-4.66037	7.59047e-05
				PLAC9	-4.68055	7.03173e-05
				ZCCHC18	-4.68163	7.00694e-05
				S100A16	-4.68479	6.93119e-05
				ETFB	-4.68824	6.82608e-05
				ADGRG1	-4.69024	6.77052e-05
				RAET1E-AS1	-4.69295	6.70271e-05
				RRP7A	-4.69358	6.69288e-05
				CMAS	-4.69403	6.68859e-05
				HTR7	-4.69801	6.57027e-05
				CENPF	-4.70205	6.45178e-05
				EFHB	-4.70748	6.29244e-05
				ADCY7	-4.70979	6.23151e-05
				GMIP	-4.71061	6.22667e-05
				RAB32	-4.71731	6.08389e-05
				SLIT3	-4.71873	6.05143e-05
				TRAPPC2L	-4.72015	6.01913e-05
				TBC1D24	-4.72886	5.79318e-05
				PDLIM3	-4.73356	5.69041e-05
				LYRM9	-4.73695	5.61476e-05
				FKBP1A	-4.74119	5.52592e-05
				EPHA10	-4.74253	5.51471e-05
				ADAMTS19	-4.74816	5.3836e-05
				GLRA2	-4.75106	5.3429e-05
				SMIM29	-4.75147	5.34101e-05
				TKFC	-4.75674	5.22137e-05
				RPL12	-4.75866	5.18938e-05
				SLC25A23	-4.76225	5.11538e-05
				MT1B	-4.76447	5.09412e-05
				GPT2	-4.76997	4.96572e-05
				ARHGDIG	-4.7731	4.90593e-05
				HIST1H2BK	-4.78075	4.76423e-05
				GTF2F2	-4.78105	4.76423e-05
				BTBD9	-4.78452	4.69193e-05
				PYCR3	-4.78949	4.59331e-05
				CSGALNACT1	-4.78981	4.59331e-05
				PIANP	-4.79316	4.54202e-05
				POLR2L	-4.79461	4.51729e-05
				AMIGO2	-4.79746	4.46933e-05
				SUMF1	-4.79943	4.44147e-05
				CETN2	-4.81821	4.08702e-05
				C17orf67	-4.82158	4.03306e-05
				PINLYP	-4.8251	3.97687e-05
				PEX10	-4.82724	3.94152e-05
				LINC02217	-4.83153	3.87168e-05
				HGF	-4.84627	3.62807e-05
				LOR	-4.85617	3.48367e-05
				CHST15	-4.85659	3.48274e-05
				HSBP1	-4.86374	3.41004e-05
				TSEN34	-4.86575	3.38785e-05
				E2F3	-4.86595	3.38785e-05
				IFT22	-4.86617	3.38785e-05
				LAMA1	-4.86764	3.37545e-05
				PAMR1	-4.86769	3.37545e-05
				PNPLA3	-4.87293	3.29884e-05
				LOXL1	-4.88498	3.12732e-05
				SCN3B	-4.88578	3.12681e-05
				OPRK1	-4.88887	3.09612e-05
				TFPT	-4.89138	3.06288e-05
				ZC3HAV1	-4.89212	3.0574e-05
				BATF3	-4.89384	3.0367e-05
				KLK10	-4.89824	2.98127e-05
				EMG1	-4.89978	2.96389e-05
				TMEM164	-4.91487	2.7608e-05
				C22orf23	-4.92234	2.66807e-05
				GSTM3	-4.93226	2.54618e-05
				NPHS1	-4.93442	2.52327e-05
				B4GALT2	-4.93504	2.52035e-05
				CD83	-4.93841	2.48213e-05
				RSPO4	-4.93986	2.46871e-05
				ADCY2	-4.94999	2.35307e-05
				HRAS	-4.95082	2.34791e-05
				AZIN1	-4.95379	2.32168e-05
				COG1	-4.95785	2.28307e-05
				FAM228B	-4.96452	2.21961e-05
				S100A13	-4.96748	2.19058e-05
				NAGK	-4.96825	2.18642e-05
				LINC01485	-4.97023	2.16867e-05
				KCNK2	-4.97678	2.10535e-05
				PLXNA1	-4.98316	2.05852e-05
				ATP9A	-4.9848	2.04976e-05
				SST	-4.98966	2.00738e-05
				GPC6	-4.99319	1.97512e-05
				ARMCX1	-4.99732	1.94165e-05
				MBOAT7	-4.9994	1.92523e-05
				EDNRB	-5.00083	1.91892e-05
				LOC100506100	-5.00307	1.90494e-05
				GPRIN2	-5.00424	1.89744e-05
				COCH	-5.00666	1.88194e-05
				JPH3	-5.01159	1.85039e-05
				PCDH20	-5.02901	1.69744e-05
				ENO1	-5.03396	1.66193e-05
				C2orf69	-5.03467	1.66193e-05
				ROBO1	-5.03603	1.65463e-05
				TMEM238	-5.03621	1.65463e-05
				IGFBP5	-5.04369	1.60041e-05
				TRIP12	-5.04464	1.59604e-05
				CDH9	-5.05292	1.53523e-05
				SRM	-5.05644	1.51057e-05
				RGMB	-5.0638	1.45998e-05
				UCHL1	-5.06594	1.44702e-05
				FAM171B	-5.06759	1.43777e-05
				CHRDL1	-5.07456	1.38924e-05
				TMEM130	-5.08022	1.35208e-05
				SPATA18	-5.08899	1.30252e-05
				ACADL	-5.09027	1.29675e-05
				CLU	-5.09118	1.2935e-05
				MYH7	-5.09588	1.26478e-05
				NDUFC2	-5.11022	1.17565e-05
				KCNMB2	-5.11212	1.16886e-05
				ARHGAP5-AS1	-5.11385	1.16096e-05
				IMPACT	-5.11697	1.14732e-05
				LOC100288911	-5.12227	1.11814e-05
				ARHGAP33	-5.12536	1.10523e-05
				PRMT2	-5.1287	1.08841e-05
				SVOP	-5.12968	1.0853e-05
				PPP5D1	-5.1367	1.05311e-05
				SYTL5	-5.13938	1.04073e-05
				C6orf52	-5.13963	1.04073e-05
				CNN3	-5.14329	1.02675e-05
				CPNE7	-5.14917	9.99949e-06
				DNAH14	-5.15052	9.952e-06
				PAX6	-5.15084	9.952e-06
				MT2A	-5.16042	9.55684e-06
				DYRK3	-5.17717	8.80338e-06
				MCUR1	-5.18214	8.59327e-06
				TXN	-5.18392	8.53308e-06
				SELENOW	-5.19047	8.25879e-06
				HCST	-5.19543	8.103e-06
				GRIN3A	-5.19583	8.103e-06
				VIT	-5.19622	8.103e-06
				LOC100507516	-5.21399	7.42661e-06
				AP3S1	-5.21436	7.42661e-06
				TMTC1	-5.21739	7.34837e-06
				NDUFAF8	-5.22478	7.09756e-06
				AP2B1	-5.23638	6.70063e-06
				VAT1L	-5.23906	6.62165e-06
				GRIA1	-5.24189	6.55511e-06
				SMARCD3	-5.24843	6.36028e-06
				DDAH2	-5.26639	5.81507e-06
				ZFP64	-5.27109	5.68438e-06
				LY6H	-5.27957	5.46303e-06
				LOC105374546	-5.27975	5.46303e-06
				KIF21B	-5.2899	5.22662e-06
				DIAPH3	-5.29422	5.11867e-06
				TBCA	-5.30527	4.87133e-06
				KCNG3	-5.3131	4.6927e-06
				CFD	-5.32587	4.4114e-06
				CHST1	-5.343	4.04807e-06
				LYPD1	-5.34324	4.04807e-06
				SGSH	-5.35403	3.83066e-06
				RBBP7	-5.35674	3.7843e-06
				LINC02482	-5.3627	3.69468e-06
				SNCA	-5.36807	3.61614e-06
				C2CD4C	-5.37377	3.5138e-06
				CCBE1	-5.37921	3.42925e-06
				PNCK	-5.38449	3.34428e-06
				VAV1	-5.38703	3.31257e-06
				SOX9-AS1	-5.38723	3.31257e-06
				PCDH17	-5.39882	3.13005e-06
				TNNT1	-5.40573	3.02073e-06
				PLPPR2	-5.40734	3.0027e-06
				ZNF831	-5.41074	2.95501e-06
				TMSB10	-5.42298	2.76791e-06
				PRR5	-5.42474	2.74915e-06
				TMEFF2	-5.42499	2.74915e-06
				TMEM159	-5.42929	2.70459e-06
				DOC2A	-5.44159	2.54763e-06
				FZD1	-5.44341	2.53736e-06
				SLC17A8	-5.44412	2.53522e-06
				PTCHD1	-5.44935	2.48496e-06
				KLK7	-5.44979	2.48496e-06
				SMIM10L2B	-5.45172	2.46758e-06
				HACD4	-5.46065	2.36324e-06
				DYNLL1	-5.48048	2.13187e-06
				GCNT1	-5.48448	2.09778e-06
				LOC440934	-5.48499	2.09778e-06
				ZSCAN18	-5.48712	2.08693e-06
				GABRB1	-5.49545	2.00383e-06
				HPCAL4	-5.49716	1.99363e-06
				STK17A	-5.4981	1.99363e-06
				WFDC1	-5.49857	1.99363e-06
				FTH1	-5.51047	1.87714e-06
				GDF10	-5.51465	1.83927e-06
				SMAD2	-5.52413	1.7545e-06
				PRSS35	-5.5288	1.73195e-06
				NT5DC3	-5.53166	1.7102e-06
				CTXN1	-5.53312	1.70735e-06
				PCSK5	-5.5397	1.65596e-06
				ST5	-5.54006	1.65596e-06
				ALDH2	-5.54064	1.65596e-06
				OPRM1	-5.54153	1.65596e-06
				GGTA1P	-5.55244	1.56702e-06
				WTIP	-5.55264	1.56702e-06
				FADS3	-5.55862	1.52344e-06
				DOC2B	-5.56001	1.51673e-06
				GABBR1	-5.56728	1.46543e-06
				NUDT14	-5.58098	1.36938e-06
				CRIP2	-5.58551	1.3391e-06
				MYRIP	-5.5877	1.32857e-06
				ACOT2	-5.59481	1.28815e-06
				NIT2	-5.59568	1.28651e-06
				RASGEF1C	-5.59737	1.27889e-06
				C20orf27	-5.60309	1.2467e-06
				TBC1D13	-5.60629	1.22856e-06
				CHMP4A	-5.60897	1.21426e-06
				LINC00461	-5.61239	1.19512e-06
				NISCH	-5.62816	1.09924e-06
				SERP1	-5.63231	1.0857e-06
				MDGA1	-5.64338	1.02213e-06
				PRKCD	-5.64538	1.01828e-06
				LOH12CR2	-5.65167	9.85589e-07
				PEA15	-5.65266	9.8383e-07
				CACNA1H	-5.65436	9.78042e-07
				UNC5B-AS1	-5.65449	9.78042e-07
				DTNBP1	-5.65587	9.77333e-07
				MCUB	-5.65618	9.77333e-07
				WNT10B	-5.66245	9.52093e-07
				STX17-AS1	-5.67018	9.176e-07
				LINC01140	-5.6736	9.03177e-07
				NUDT10	-5.67622	8.93145e-07
				SNHG8	-5.67746	8.90378e-07
				EPOP	-5.68464	8.57337e-07
				RNF150	-5.68928	8.37896e-07
				UHMK1	-5.69796	8.06471e-07
				ANKRD6	-5.70146	7.9346e-07
				ANOS1	-5.70484	7.81242e-07
				TMEM263	-5.71228	7.5105e-07
				PHPT1	-5.7196	7.22519e-07
				VSIG10L	-5.7223	7.14209e-07
				NECAB2	-5.72346	7.12436e-07
				C1QL1	-5.72696	7.00978e-07
				BCRP2	-5.73023	6.90618e-07
				PTPRF	-5.73209	6.86101e-07
				CYB5D2	-5.74072	6.54926e-07
				ERFE	-5.74781	6.30864e-07
				FAM149A	-5.7495	6.27379e-07
				GOLM1	-5.76489	5.80555e-07
				ACTG1	-5.77177	5.59886e-07
				CENPVL3	-5.77594	5.487e-07
				XYLT1	-5.78902	5.17123e-07
				PLCB2	-5.79973	4.93703e-07
				UMPS	-5.80771	4.78236e-07
				ARHGEF28	-5.81987	4.49062e-07
				FKBP1B	-5.82767	4.31014e-07
				CHID1	-5.84353	3.99416e-07
				COG5	-5.84392	3.99416e-07
				AZIN1-AS1	-5.85869	3.68293e-07
				TMEM176B	-5.87037	3.46769e-07
				RAB27B	-5.87044	3.46769e-07
				C11orf97	-5.8731	3.45769e-07
				LINC01197	-5.87442	3.4545e-07
				PTER	-5.87453	3.4545e-07
				RSU1	-5.88598	3.25531e-07
				SMIM10L2A	-5.88885	3.2162e-07
				SH3BGRL3	-5.90299	2.99996e-07
				AKR7L	-5.91766	2.7741e-07
				DLG2	-5.92034	2.74416e-07
				EFNB2	-5.93875	2.49401e-07
				PEX19	-5.94293	2.44489e-07
				C5orf49	-5.95459	2.28948e-07
				GABRA3	-5.95537	2.28948e-07
				NSFL1C	-5.96748	2.15217e-07
				TIMM10	-5.96867	2.14871e-07
				FAM120AOS	-5.98036	2.01163e-07
				GABRA5	-5.98247	1.99729e-07
				C8orf46	-5.98343	1.99722e-07
				NTSR1	-5.99757	1.86355e-07
				ETNPPL	-6.00322	1.82145e-07
				TUBB2A	-6.02672	1.60454e-07
				SCARA5	-6.02918	1.59995e-07
				SLN	-6.07011	1.27265e-07
				SLC16A2	-6.07221	1.26409e-07
				NADK2	-6.08109	1.2116e-07
				SP5	-6.08281	1.20653e-07
				SNRNP27	-6.08428	1.20332e-07
				STUM	-6.08762	1.19426e-07
				ATP2B4	-6.09417	1.16199e-07
				RIPOR2	-6.09918	1.14141e-07
				TCEA3	-6.10442	1.11226e-07
				CD63	-6.12458	1.00403e-07
				SLC26A4-AS1	-6.12528	1.00403e-07
				B3GALT6	-6.14189	9.3039e-08
				GNB4	-6.14205	9.3039e-08
				MAPK3	-6.14546	9.30041e-08
				DNAH5	-6.15033	9.0872e-08
				UCHL3	-6.15686	8.85367e-08
				CYB5R1	-6.15695	8.85367e-08
				WDR66	-6.1626	8.67102e-08
				NKAIN4	-6.16261	8.67102e-08
				CHCHD6	-6.16874	8.47204e-08
				LYPD8	-6.17644	8.13324e-08
				CNR1	-6.1765	8.13324e-08
				ALKAL2	-6.1766	8.13324e-08
				SCGN	-6.17998	8.13324e-08
				C1QL3	-6.1812	8.13324e-08
				SSTR1	-6.18632	7.95585e-08
				KCNMB4	-6.19401	7.67198e-08
				UBA52	-6.21599	6.78896e-08
				PLPPR3	-6.2182	6.77627e-08
				FABP7	-6.22313	6.68213e-08
				SSTR2	-6.24674	5.90176e-08
				LRRC3B	-6.24836	5.89423e-08
				NOV	-6.25608	5.75824e-08
				PDGFC	-6.26338	5.55534e-08
				ADRA1B	-6.264	5.55534e-08
				C1S	-6.26421	5.55534e-08
				FGGY	-6.2718	5.41625e-08
				MYL5	-6.27394	5.39452e-08
				CXorf57	-6.28531	5.06397e-08
				IDNK	-6.29217	4.89333e-08
				KIRREL2	-6.29496	4.8546e-08
				CPE	-6.29994	4.74927e-08
				LDHD	-6.33925	3.79515e-08
				AKR7A2	-6.34779	3.63216e-08
				GNG4	-6.35209	3.57014e-08
				RAP2B	-6.37039	3.2034e-08
				CTNND2	-6.44319	2.00955e-08
				DDA1	-6.46167	1.81867e-08
				SPATA33	-6.48206	1.62555e-08
				GMFB	-6.49378	1.52142e-08
				SULF2	-6.50261	1.48661e-08
				NUDT11	-6.50377	1.48661e-08
				SLC26A11	-6.52165	1.40517e-08
				EFHC2	-6.52471	1.4013e-08
				C1orf50	-6.5693	1.09751e-08
				MTA3	-6.57164	1.0956e-08
				SLC26A4	-6.60416	9.1894e-09
				NKD2	-6.60477	9.1894e-09
				NKAIN3	-6.61448	8.83082e-09
				KCTD12	-6.61616	8.83082e-09
				LOC285097	-6.61986	8.78123e-09
				PCBD1	-6.62054	8.78123e-09
				RBP4	-6.63564	8.14558e-09
				LRRC36	-6.63569	8.14558e-09
				ERICH6-AS1	-6.66753	6.85103e-09
				ENOX1	-6.66828	6.85103e-09
				CREM	-6.6773	6.67431e-09
				PKIA	-6.68532	6.54841e-09
				MMD	-6.71333	5.50665e-09
				BIRC3	-6.71523	5.50665e-09
				EFNB3	-6.75046	4.43012e-09
				GDA	-6.76948	4.04061e-09
				GMFG	-6.7927	3.5108e-09
				IL33	-6.82552	2.97695e-09
				PPP4R4	-6.83061	2.93705e-09
				SHISA5	-6.83582	2.89668e-09
				PYGL	-6.83862	2.89668e-09
				MTCH1	-6.88707	2.28262e-09
				SLA	-6.92989	1.73238e-09
				NANOS1	-6.94285	1.62339e-09
				ZNF226	-6.95429	1.53852e-09
				SLIT1	-6.98742	1.28725e-09
				DPYSL3	-6.98966	1.28725e-09
				FXYD6	-6.99368	1.28725e-09
				DYDC2	-7.00984	1.24312e-09
				WDR86	-7.01813	1.21202e-09
				IFI27L2	-7.10296	7.06882e-10
				UG0898H09	-7.121	6.63319e-10
				EFCAB1	-7.18508	4.56483e-10
				SHISAL1	-7.24884	3.12866e-10
				DKFZp779M0652	-7.28601	2.49549e-10
				MGST1	-7.2955	2.44781e-10
				POLE4	-7.30679	2.37556e-10
				SYT17	-7.35856	1.81565e-10
				OST4	-7.47312	1.02099e-10
				DDAH1	-7.4874	1.02099e-10
				SH3RF1	-7.59833	5.85694e-11
				PID1	-7.65397	4.36327e-11
				TIMM8B	-7.70587	3.41293e-11
				THRA	-7.72395	3.41293e-11
				MRAS	-7.82591	2.66093e-11
				DOK6	-8.0693	5.20617e-12
